# Supplementary material for: Genome-wide transcriptomic and phylogenetic analyses reveal distinct aluminum-tolerance mechanisms in the aluminum-accumulating species buckwheat (Fagopyrum tataricum)
Source: BMC Plant Biol. 2015 Jan 21;15:16. doi: 10.1186/s12870-014-0395-z (PMC4307214; doi:10.1186/s12870-014-0395-z)
Supplement: Additional file 1: Table S1. — Summary of the Illumina mRNA sequencing. [file 12870_2014_395_MOESM1_ESM.xls]

## Sheet: Sheet1
Table S1 Summary of the Illumina sequencing
Samples	Root tip (-Al)		Basal root (-Al)	Root tip (+Al)		Basal root (+Al)	All
	Replicate 1	Replicate 2		Replicate 1	Replicate 2
Clean reads	46422070	46628122	46381770	35105866	46322740	46578064	267438632
Average length of reads	100	100	100	100	100	100	100
GC percentage	0.48	0.4783	0.4769	0.4804	0.4793	0.4761	0.478418
