# Supplementary material for: Genome-wide transcriptomic and phylogenetic analyses reveal distinct aluminum-tolerance mechanisms in the aluminum-accumulating species buckwheat (Fagopyrum tataricum)
Source: BMC Plant Biol. 2015 Jan 21;15:16. doi: 10.1186/s12870-014-0395-z (PMC4307214; doi:10.1186/s12870-014-0395-z)
Supplement: Additional file 2: Table S2. — The sequences and annotation of assembled transcript contigs in Fagopyrum tataricum. [file 12870_2014_395_MOESM2_ESM.zip]

Archive with 1 entries (1 files):
- 1715476841405108_add2.7z
