# Supplementary material for: Genome-wide transcriptomic and phylogenetic analyses reveal distinct aluminum-tolerance mechanisms in the aluminum-accumulating species buckwheat (Fagopyrum tataricum)
Source: BMC Plant Biol. 2015 Jan 21;15:16. doi: 10.1186/s12870-014-0395-z (PMC4307214; doi:10.1186/s12870-014-0395-z)
Supplement: Additional file 3: Table S3. — Genes upregulated and downregulated in root tips after exposure to Al for 6 h. [file 12870_2014_395_MOESM3_ESM.xls]

## Sheet: Upregulated
Table S3 Genes upregulated in root tips after exposure to Al for 6 h.
Contig Name	Transcript length (bp)	log2(Fold change)	q-value	Annotation
comp26906_c0_seq1	1049	3.58853	1.1698e-184	PREDICTED: uncharacterized protein At1g01500-like
comp16421_c0_seq2	1949	1.05333	6.28213e-96	predicted protein
comp10478_c0_seq1	1802	1.25739	2.51798e-190	PREDICTED: protein DEHYDRATION-INDUCED 19 homolog 3-like isoform 2
comp14589_c0_seq1	2728	1.1959	1.09102e-120	unnamed protein product
comp27713_c0_seq1	1256	1.85809	1.31246e-37	unnamed protein product
comp26925_c0_seq2	3928	1.52794	3.94638e-86	predicted protein
comp27792_c0_seq1	1361	1.46097	6.89583e-39	PREDICTED: bark storage protein A
comp6548_c0_seq1	4271	1.20034	3.02746e-278	PREDICTED: putative ABC transporter B family member 8-like
comp18554_c0_seq5	1902	2.87011	6.9284e-73	magnesium transporter
comp26188_c0_seq1	785	5.54074	4.87605e-165	PREDICTED: non-specific lipid-transfer protein-like protein At2g13820-like
comp26999_c0_seq1	1878	1.16868	5.08141e-41	PREDICTED: uncharacterized protein LOC100266660
comp3692_c0_seq1	212	1.33205	0.000460237	No hit in NR database
comp21756_c0_seq5	1750	2.37992	1.25957e-49	No hit in NR database
comp28046_c0_seq1	655	2.02901	5.48898e-16	No hit in NR database
comp20836_c0_seq1	416	1.23381	1.05579e-05	No hit in NR database
comp18594_c0_seq1	1071	1.23875	5.70713e-23	PREDICTED: uncharacterized protein LOC100258949
comp28603_c0_seq1	1494	4.4168	1.53952e-71	hypothetical protein
comp17670_c0_seq2	1399	2.16082	9.49806e-64	No hit in NR database
comp16417_c0_seq5	1497	1.96839	7.92788e-170	cinnamoyl CoA reductase
comp9409_c0_seq1	214	1.46002	2.10989e-05	No hit in NR database
comp16926_c0_seq1	1682	1.14334	2.26524e-25	PREDICTED: uncharacterized protein LOC100261576
comp25075_c0_seq1	1349	3.32378	2.33251e-218	PREDICTED: uncharacterized protein LOC100263778
comp26539_c0_seq1	285	4.77937	1.07433e-94	No hit in NR database
comp4015_c0_seq1	404	1.22145	2.73141e-11	No hit in NR database
comp24938_c0_seq1	2287	1.24338	2.16719e-155	PREDICTED: uncharacterized protein LOC100789476
comp26753_c0_seq1	2170	1.28272	6.33834e-52	hypothetical protein ARALYDRAFT_484241
comp25615_c0_seq1	1806	1.19468	1.19298e-106	PREDICTED: protein GPR107-like
comp11561_c1_seq1	1115	1.63753	7.85252e-43	DnaJ homolog subfamily C member
comp28725_c0_seq1	679	3.72375	4.55848e-28	predicted protein
comp5208_c0_seq1	1188	1.24303	2.24504e-50	Sorghum bicolor protein targeted either to mitochondria or chloroplast proteins T50848
comp21513_c0_seq1	897	1.08892	0	No hit in NR database
comp11886_c0_seq2	1440	2.14696	0	predicted protein
Contig10	1344	4.78567	0	PREDICTED: flavonol sulfotransferase-like
comp17958_c0_seq2	1050	1.70415	1.47223e-168	hypothetical protein
comp26470_c0_seq1	1688	1.692	1.49312e-51	No hit in NR database
comp28062_c0_seq1	1510	4.00846	3.6078e-127	predicted protein
comp22920_c0_seq7	4789	1.16672	5.95614e-133	unnamed protein product
comp23797_c0_seq1	1046	1.05468	4.39978e-216	PREDICTED: allene oxide cyclase 4, chloroplastic
comp17709_c0_seq2	3613	1.13051	1.99855e-118	receptor-kinase, putative
comp28631_c0_seq1	1087	2.88078	6.39171e-44	No hit in NR database
comp15698_c0_seq2	1221	1.77766	4.17774e-73	PREDICTED: strictosidine synthase 1-like
comp23499_c0_seq1	1005	1.92432	0	uncharacterized protein LOC100499951
comp22135_c1_seq2	408	2.38482	1.19673e-13	No hit in NR database
comp9213_c0_seq1	823	1.21098	5.34126e-29	hypothetical protein
comp5122_c0_seq1	1321	1.27282	2.19022e-39	polygalacturonase inhibitor
comp11247_c0_seq2	399	4.7831	6.23237e-48	No hit in NR database
comp28156_c0_seq1	638	3.58757	4.63354e-38	WRKY DNA binding protein
comp7217_c0_seq1	1770	1.69098	4.0363e-33	PREDICTED: 2-oxoisovalerate dehydrogenase subunit alpha, mitochondrial
comp24974_c0_seq1	998	1.38406	8.68566e-64	chaperone DnaJ-domain containing protein
comp5591_c1_seq1	1720	2.85658	1.81386e-94	PREDICTED: uncharacterized protein LOC100802257
comp5565_c0_seq1	733	1.26035	7.15488e-12	unknown
comp22926_c0_seq1	1182	1.23049	7.00748e-30	predicted protein
comp18969_c0_seq4	2727	1.28675	4.29429e-34	PREDICTED: cysteine-rich receptor-like protein kinase 10-like
comp27577_c0_seq1	355	1.44384	6.29749e-18	No hit in NR database
comp18712_c0_seq2	1363	2.05765	2.2447e-31	No hit in NR database
comp5866_c0_seq1	2628	1.13574	3.1009e-115	grr1, plant, putative
comp6154_c0_seq1	1155	1.04888	3.50921e-60	PREDICTED: uncharacterized protein LOC100250554
Contig23	807	1.30972	1.38514e-40	conserved hypothetical protein
comp27979_c0_seq1	937	2.89333	1.3812e-64	predicted protein
comp24280_c0_seq1	1259	1.03329	1.32255e-114	putative receptor associated protein
comp15840_c0_seq1	1638	1.18821	1.26449e-75	predicted protein
comp5320_c0_seq1	798	3.79411	9.72471e-206	wound-induced protein
comp22201_c1_seq59	3911	1.0142	5.9755e-56	PREDICTED: uncharacterized protein LOC100248030
comp11606_c0_seq1	2043	1.36697	5.70447e-121	homogentisate 1,2-dioxygenase
comp29859_c0_seq1	223	1.58106	1.37463e-16	No hit in NR database
comp10332_c1_seq1	479	1.89259	2.00469e-13	No hit in NR database
comp25191_c0_seq1	841	1.21495	4.49691e-33	No hit in NR database
comp10055_c0_seq2	1545	1.35506	5.24382e-60	predicted protein
comp5772_c0_seq1	2202	1.60862	0	putative acyl-CoA synthetase
comp9_c0_seq1	208	1.87708	1.59122e-06	No hit in NR database
comp25992_c0_seq1	710	2.00463	1.53945e-52	hypothetical protein VITISV_024715
comp23537_c0_seq1	1222	4.17291	0	peroxidase
comp21281_c0_seq3	2921	2.08451	3.42471e-251	wall-associated kinase, putative
comp21429_c0_seq19	1874	1.15058	9.0647e-53	predicted protein
comp19627_c0_seq4	3814	2.1634	0	hypothetical protein VITISV_007913
comp35203_c0_seq1	291	1.42301	1.52487e-08	No hit in NR database
comp13085_c0_seq2	1410	1.73573	3.45021e-29	No hit in NR database
comp21541_c0_seq1	871	3.85025	6.55888e-103	Sec14 like protein
comp29134_c0_seq1	207	5.76815	6.02383e-13	No hit in NR database
comp26538_c0_seq1	1889	2.83007	1.14348e-199	Protein TRANSPARENT TESTA
comp26547_c0_seq1	1155	1.84062	5.69056e-70	hypothetical protein VITISV_037591
comp27260_c0_seq1	922	2.06526	2.16159e-74	ring finger protein, putative
comp23345_c0_seq1	1458	4.19647	0	predicted protein
comp17006_c0_seq1	222	2.43111	4.73847e-17	No hit in NR database
comp18866_c0_seq6	3058	1.34013	8.78588e-48	PREDICTED: putative U-box domain-containing protein 50-like
comp18998_c0_seq7	2534	2.15052	8.0267e-97	PREDICTED: GTPase-activating protein gyp7-like
comp27335_c0_seq1	1206	1.2159	5.63991e-25	predicted protein
comp26220_c0_seq1	830	1.10884	2.76068e-20	unknown
comp22627_c0_seq2	4532	2.38241	0	phospholipid-transporting atpase, putative
comp26544_c0_seq1	780	2.86633	4.91129e-78	dicyanin precursor
comp5588_c0_seq1	1050	1.03215	2.6498e-13	hypothetical protein VITISV_001593
comp24745_c0_seq1	1869	2.58435	0	arsenite transport protein, putative
comp28052_c0_seq1	942	1.53901	3.41915e-29	PREDICTED: uncharacterized protein LOC100814735
comp32070_c0_seq1	358	1.28103	3.37612e-15	No hit in NR database
comp16442_c0_seq2	1262	1.31317	3.24194e-24	Carbonic anhydrase
comp19668_c0_seq3	1344	2.46535	6.10913e-73	predicted protein
comp24959_c0_seq1	2347	1.61592	2.56556e-216	ubiquitin-protein ligase, putative
comp5119_c0_seq1	2178	1.01915	6.59176e-32	PREDICTED: uncharacterized protein At3g17611
comp19910_c0_seq3	1684	1.40558	2.25478e-27	putative hydroxycinnamoyl CoA shikimate/quinate hydroxycinnamoyl transferase
comp24860_c0_seq1	783	1.31201	4.28387e-25	Major latex protein, putative
comp23941_c0_seq1	2259	1.72843	0	unnamed protein product
comp25131_c0_seq1	1515	1.19586	5.88601e-85	sur2 hydroxylase/desaturase, putative
comp24513_c0_seq1	448	1.94637	3.70805e-106	No hit in NR database
comp13440_c0_seq1	2541	1.67041	0	Multidrug resistance protein, putative
comp27307_c0_seq1	848	2.70236	2.31756e-79	hypothetical protein VITISV_023249
comp30801_c0_seq1	434	1.35565	5.52511e-10	No hit in NR database
comp23632_c0_seq1	1309	1.28156	0	predicted protein
comp28398_c0_seq1	621	4.74797	3.01234e-35	PREDICTED: calcium-binding protein PBP1
comp23206_c0_seq1	1460	4.29078	0	PREDICTED: protein ALUMINUM SENSITIVE 3
comp7931_c0_seq1	1157	2.1136	2.16866e-102	ethylene-responsive transcription factor ERF012-like
comp11300_c0_seq1	2846	1.84173	2.17098e-255	predicted protein
comp23644_c0_seq1	1234	1.20493	1.58911e-267	PREDICTED: zinc finger A20 and AN1 domain-containing stress-associated protein 5-like
comp18040_c0_seq3	2573	1.79317	6.66473e-230	predicted protein
comp5936_c0_seq1	1592	1.18318	1.09274e-81	ethylene response factor 3
comp23739_c0_seq1	1708	2.29244	0	unnamed protein product
comp5812_c0_seq1	1266	2.51354	0	No hit in NR database
comp15758_c0_seq4	2545	1.26991	1.92597e-142	unnamed protein product
comp6248_c0_seq2	976	1.78505	1.29296e-115	uncharacterized protein LOC100306340
comp7161_c0_seq1	1252	1.51834	1.69002e-129	unnamed protein product
comp5831_c0_seq2	3008	3.179	0	predicted protein
comp26736_c0_seq1	442	4.45507	4.78834e-101	No hit in NR database
comp24920_c0_seq1	1257	1.76227	1.04758e-161	PREDICTED: uncharacterized protein LOC100254241
comp23264_c0_seq1	866	2.79005	0	unknown
comp27606_c0_seq1	1487	1.9612	2.80443e-56	ZIP transporter
comp18839_c0_seq5	2209	2.26151	1.09483e-128	NAC domain class transcription factor
comp25322_c0_seq1	1619	2.09319	1.21844e-233	xyloglucan endotransglucosylase/hydrolase 13
comp23359_c0_seq1	1341	1.86	0	ERD protein
comp23223_c0_seq1	902	3.35294	0	PREDICTED: uncharacterized protein LOC100811721
comp7472_c0_seq1	1260	1.48972	3.83429e-90	MYB transcription factor MYB124
comp11355_c0_seq3	2755	2.14831	2.4531e-160	predicted protein
comp21593_c0_seq3	990	1.9431	2.42818e-39	tau class glutathione transferase GSTU45
comp25404_c0_seq1	635	5.9786	1.27668e-181	No hit in NR database
comp28563_c0_seq1	310	1.47076	6.69899e-07	No hit in NR database
comp28604_c0_seq1	481	1.78109	1.43157e-11	No hit in NR database
comp20186_c1_seq24	1894	1.03118	5.33985e-88	farnesyl diphosphate synthase
comp5217_c0_seq1	1697	1.06815	3.6658e-34	ATP binding protein, putative
comp22910_c0_seq35	4319	2.20863	0	PREDICTED: aspartic proteinase-like protein 2-like
comp7380_c0_seq1	249	1.27629	0.000127867	No hit in NR database
comp20908_c0_seq2	408	1.56924	3.35499e-19	predicted protein
comp20873_c0_seq1	3977	2.19029	0	unnamed protein product
comp10127_c0_seq2	1642	1.08817	2.22327e-39	unknown
comp23929_c0_seq1	950	2.39845	0	lactoylglutathione lyase, putative
comp28680_c0_seq1	415	2.47269	1.28879e-13	No hit in NR database
comp11653_c0_seq1	910	5.55242	5.99496e-63	No hit in NR database
comp25896_c0_seq1	809	1.21778	9.78607e-24	unknown
comp27520_c0_seq1	713	1.72993	1.57249e-14	PREDICTED: uncharacterized protein LOC100785774
comp25691_c0_seq1	1555	1.46006	3.65885e-101	PREDICTED: UDP-glucose 4-epimerase GEPI48
comp27149_c0_seq1	1365	1.88054	9.37369e-49	unknown
comp13760_c0_seq4	1333	1.87966	4.4053e-38	PREDICTED: zinc finger A20 and AN1 domain-containing stress-associated protein 9
comp11415_c0_seq4	1877	2.20662	3.2032e-118	predicted protein
comp28869_c0_seq1	231	2.99054	1.47665e-09	No hit in NR database
comp5496_c0_seq1	1559	2.386	3.01745e-102	predicted protein
comp15469_c0_seq3	1919	2.41694	4.91997e-186	TRANSPARENT TESTA 12 protein, putative
comp5609_c0_seq1	971	1.03409	1.56865e-87	unnamed protein product
comp28512_c0_seq1	481	4.15838	2.86277e-40	No hit in NR database
comp15296_c0_seq1	683	1.53933	1.05286e-20	predicted protein
comp7098_c0_seq1	1252	3.77229	0	PREDICTED: transcription factor ORG2
comp27475_c0_seq1	1037	3.34418	1.01008e-63	PREDICTED: protein PLANT CADMIUM RESISTANCE 2-like
comp5656_c0_seq1	1458	2.04673	0	thioredoxin-like 1-1
comp6872_c0_seq1	882	1.16093	1.38091e-10	No hit in NR database
comp23262_c0_seq1	1911	1.05373	0	cytochrome P450, putative
comp23968_c0_seq1	1135	2.17786	2.87225e-269	tau class glutathione transferase GSTU45
comp23473_c0_seq4	1301	5.68851	0	PREDICTED: proline-rich 33 kDa extensin-related protein-like
comp26504_c0_seq1	1115	1.1503	3.49241e-35	PREDICTED: ATPase 10, plasma membrane-type-like isoform 2
comp21812_c0_seq1	645	1.45838	1.20552e-269	No hit in NR database
comp12351_c0_seq2	1835	1.38472	0	No hit in NR database
comp7952_c0_seq1	553	1.40182	1.61672e-09	No hit in NR database
comp25795_c0_seq1	1395	3.73373	0	PREDICTED: F-box protein PP2-B1-like
comp9374_c0_seq1	859	1.41267	4.84266e-24	PREDICTED: uncharacterized protein LOC100806374
comp23378_c0_seq1	1217	2.79272	0	PREDICTED: uncharacterized protein LOC100243286
comp26666_c0_seq1	1423	2.41005	3.77027e-46	PREDICTED: solute carrier family 35 member F1-like
comp26362_c0_seq1	697	1.19229	1.51234e-17	No hit in NR database
comp33789_c0_seq1	497	1.01012	2.20007e-25	No hit in NR database
comp5086_c0_seq1	714	4.06583	1.16164e-40	No hit in NR database
comp27418_c0_seq1	1023	1.28057	2.5168e-23	PREDICTED: E3 ubiquitin-protein ligase ATL42-like
comp24976_c0_seq1	1047	1.82652	1.59476e-137	PREDICTED: E3 ubiquitin-protein ligase arkadia-like isoform 1
comp25138_c0_seq1	994	1.61899	7.33236e-98	zinc finger protein PIF1
comp24975_c0_seq1	936	2.61354	1.65617e-204	PREDICTED: glucan endo-1,3-beta-glucosidase 12-like
comp24804_c0_seq1	547	1.75245	2.03219e-43	No hit in NR database
comp21497_c0_seq1	2952	2.12249	0	conserved hypothetical protein
comp6503_c0_seq1	739	3.83147	3.57252e-36	uncharacterized protein LOC100816598
comp28296_c0_seq1	238	1.27433	1.36243e-06	No hit in NR database
comp26553_c0_seq1	2232	1.02943	1.3043e-41	hypothetical protein VITISV_030561
comp11909_c0_seq2	2539	1.10025	4.81057e-63	hypothetical protein VITISV_005934
comp14162_c0_seq1	2484	1.15622	5.54258e-88	unnamed protein product
comp31108_c0_seq1	320	6.85561	1.09483e-25	No hit in NR database
comp24637_c0_seq1	951	1.56093	2.93253e-90	predicted protein
comp26420_c0_seq1	1437	3.9934	4.19358e-113	predicted protein
comp17578_c0_seq2	1890	2.05568	5.11106e-57	unnamed protein product
comp19971_c0_seq2	1384	1.80098	0	PREDICTED: uncharacterized protein LOC100259041
comp24311_c0_seq1	1314	2.77332	0	bZIP12
comp9338_c0_seq1	743	3.40756	4.63118e-49	DVL9
comp27644_c0_seq1	693	2.29212	5.8863e-30	conserved hypothetical protein
comp27240_c0_seq1	751	1.24638	1.27513e-16	No hit in NR database
comp10076_c0_seq1	267	1.27338	0.000100803	No hit in NR database
comp27230_c0_seq1	948	1.09139	8.80567e-26	Disease resistance-responsive (dirigent-like protein) family protein
comp11076_c0_seq1	2727	1.29744	3.40529e-36	PREDICTED: vesicle-fusing ATPase-like
comp6119_c0_seq1	4124	2.41414	0	hypothetical protein VITISV_027339
comp25781_c0_seq1	1340	1.27146	3.17473e-65	Peroxidase 73 precursor, putative
comp26506_c0_seq1	1300	1.36865	1.45238e-82	PREDICTED: myb-related protein 315-like
comp8234_c0_seq1	2100	1.32246	4.94604e-61	spore coat protein, putative
comp28841_c0_seq1	998	3.88362	1.80467e-43	ethylene response factor 6b
comp25887_c0_seq1	1016	3.12585	9.26501e-110	calcium-binding EF hand family protein
comp8408_c0_seq1	997	1.83911	3.41914e-38	No hit in NR database
comp15090_c0_seq1	1768	1.72788	6.48752e-88	PREDICTED: uncharacterized protein LOC100854478
comp23584_c0_seq1	1529	1.28886	0	unnamed protein product
comp29441_c0_seq1	462	1.12103	1.6083e-23	No hit in NR database
comp6797_c0_seq3	932	1.01553	8.32839e-78	No hit in NR database
comp11749_c0_seq1	897	2.11607	4.3989e-41	PREDICTED: uncharacterized protein LOC100807125
comp6507_c0_seq1	1447	1.84686	8.27774e-35	PREDICTED: GDSL esterase/lipase At5g55050
comp19880_c0_seq1	5511	1.90515	1.49848e-150	PREDICTED: uncharacterized protein LOC100265490
comp23776_c0_seq1	1277	6.00476	0	hypothetical protein VITISV_029578
comp11068_c0_seq1	2983	2.32757	9.99509e-261	predicted protein
comp27664_c0_seq1	1984	1.23799	3.79775e-35	PREDICTED: O-glucosyltransferase rumi homolog
comp25793_c0_seq1	3565	1.20674	2.05487e-142	PREDICTED: uncharacterized protein LOC100244557
comp16033_c1_seq1	352	1.10433	2.88732e-13	predicted protein
Contig110	1350	1.41254	2.22453e-137	polygalacturonase-inhibiting protein
comp8276_c0_seq1	2609	1.40903	4.0699e-48	PREDICTED: L-gulonolactone oxidase-like
comp40777_c0_seq1	246	1.22002	2.33379e-07	No hit in NR database
comp15999_c0_seq2	1909	1.06859	1.28191e-39	PREDICTED: uncharacterized protein LOC100820331
comp25876_c0_seq1	1158	4.4554	4.62773e-142	conserved hypothetical protein
comp18016_c0_seq3	3353	2.66794	0	argonaute protein group
comp23477_c0_seq1	2335	2.49952	0	pyruvate decarboxylase
comp38504_c0_seq1	323	2.66123	3.93783e-13	No hit in NR database
comp24015_c0_seq1	1914	4.13983	0	glutamate decarboxylase, putative
comp15625_c0_seq2	1586	1.47817	1.90138e-41	No hit in NR database
comp19103_c0_seq3	1839	1.99211	1.1208e-51	unnamed protein product
comp26841_c0_seq1	573	1.16849	9.40638e-16	No hit in NR database
comp26042_c0_seq1	621	1.58017	2.72637e-41	No hit in NR database
comp7092_c0_seq1	671	4.81106	0	No hit in NR database
comp6167_c0_seq2	1645	1.1391	2.09254e-118	PREDICTED: uncharacterized protein LOC100264154
comp14054_c0_seq1	1150	1.49042	2.82875e-69	unnamed protein product
comp23269_c0_seq1	1468	1.30059	0	putative peroxidase
comp6947_c0_seq1	1952	1.20697	1.155e-85	PREDICTED: uncharacterized protein LOC100255721
comp25654_c0_seq1	2759	1.15049	2.53657e-76	PREDICTED: glucosamine--fructose-6-phosphate aminotransferase [isomerizing] 2
comp27570_c0_seq1	2081	1.16189	6.49437e-28	neutral/alkaline invertase
comp24135_c0_seq1	1297	2.3724	1.33902e-223	conserved hypothetical protein
comp15635_c0_seq1	3294	1.91113	0	respiratory burst oxidase, putative
comp25488_c0_seq1	1667	1.26692	1.6821e-81	PREDICTED: phosphatidylinositol transfer protein 1-like
comp15043_c1_seq1	4182	1.05561	1.51323e-71	predicted protein
comp7020_c0_seq1	1842	1.55515	1.99159e-35	hypothetical protein SORBIDRAFT_01g040190
comp23212_c0_seq1	636	1.87416	0	predicted protein
comp20615_c0_seq1	319	1.01326	0.000416802	No hit in NR database
comp27125_c0_seq1	937	5.80856	5.67219e-137	PREDICTED: 17.4 kDa class III heat shock protein-like
comp15393_c0_seq4	1845	1.08013	2.90696e-261	cinnamate 4-hydroxylase
comp10848_c0_seq2	1455	2.04157	7.74568e-52	predicted protein
comp6579_c0_seq1	211	4.43111	2.58169e-14	senescence-associated protein
comp24298_c0_seq1	1022	1.5317	1.17821e-120	PREDICTED: uncharacterized protein LOC100268142
comp19896_c0_seq5	2463	1.58981	5.24231e-84	predicted protein
comp28212_c0_seq1	678	2.24547	3.35199e-19	No hit in NR database
comp24807_c0_seq1	2696	1.11881	1.3016e-197	PREDICTED: COBRA-like protein 7
comp22569_c0_seq22	3496	2.20331	0	PREDICTED: vacuolar cation/proton exchanger 3-like
comp6209_c0_seq1	1245	1.82762	1.15527e-93	PREDICTED: heat stress transcription factor B-3-like
comp6902_c0_seq2	1284	1.30518	9.35382e-19	PREDICTED: uncharacterized protein LOC100250529
comp27746_c0_seq1	831	1.9637	4.82633e-24	PREDICTED: uncharacterized protein LOC100786928
comp26384_c0_seq1	995	1.95243	1.57456e-101	ethylene response factor 2
comp5543_c0_seq1	740	1.29619	2.50652e-18	PREDICTED: uncharacterized protein LOC100245192
comp15652_c0_seq2	1500	5.10962	0	merlot proline-rich protein 2
comp18580_c0_seq2	2316	1.61952	1.84317e-61	PREDICTED: RNA polymerase sigma factor rpoD
comp26213_c0_seq1	1269	2.56132	7.3998e-115	ring finger protein, putative
comp18629_c0_seq4	1812	1.5103	1.30972e-84	diacylglycerol acyltransferase type 2
comp14443_c0_seq1	1637	1.02676	7.67413e-76	PREDICTED: probable xyloglucan endotransglucosylase/hydrolase protein 30-like
comp7309_c0_seq1	1661	1.31888	0	PRA1 family protein B4
comp13937_c0_seq2	2130	1.76589	7.01651e-61	No hit in NR database
comp10937_c0_seq1	1741	4.2113	8.69188e-203	cytochrome P450
comp25933_c0_seq1	1528	1.63173	1.74732e-92	PREDICTED: 1-aminocyclopropane-1-carboxylate oxidase homolog 11
comp5250_c0_seq1	2615	1.23191	1.14491e-45	aldehyde dehydrogenase, putative
comp7311_c0_seq1	1315	1.46247	7.89341e-19	PREDICTED: F-box protein PP2-A12
comp10733_c0_seq1	2382	1.26008	6.95849e-34	PREDICTED: uncharacterized protein LOC100241980
comp6447_c0_seq1	1538	2.36397	0	predicted protein
comp6928_c0_seq1	1874	1.32358	0	glycosyltransferase, CAZy family GT8
comp28403_c0_seq1	994	1.46728	8.09689e-16	PREDICTED: uncharacterized protein LOC100805832
comp27462_c0_seq1	705	1.01431	3.09897e-13	No hit in NR database
comp7440_c0_seq1	440	1.52963	1.0121e-07	No hit in NR database
comp23489_c0_seq1	1910	1.75745	0	predicted protein
comp25489_c0_seq1	2158	1.26328	1.1008e-119	PREDICTED: beta-amylase 1, chloroplastic isoform 1
comp23397_c0_seq1	1869	1.55704	0	inosine-uridine preferring nucleoside hydrolase family protein
comp28492_c0_seq1	777	1.25261	2.46389e-09	No hit in NR database
comp6219_c0_seq1	2046	3.6133	1.04043e-253	glucose-methanol-choline (gmc) oxidoreductase, putative
comp5661_c0_seq2	1655	1.26696	2.30778e-127	PREDICTED: zinc finger A20 and AN1 domain-containing stress-associated protein 4 isoform 1
comp11236_c0_seq2	3643	1.63143	0	hypothetical protein VITISV_042555
comp12386_c0_seq1	1681	1.80209	4.47558e-163	nitrilase
comp22881_c0_seq19	2714	1.23441	6.57787e-39	putative luminal-binding protein
comp11115_c0_seq2	894	1.36479	6.37938e-13	lactoylglutathione lyase, putative
comp15563_c0_seq3	2512	1.45871	3.30978e-52	predicted protein
comp13506_c0_seq2	1012	1.23696	3.51666e-28	predicted protein
comp23424_c0_seq1	633	2.9804	0	PREDICTED: uncharacterized protein LOC100267335
comp7419_c0_seq2	1196	5.70151	8.50353e-70	PREDICTED: F-box protein SKIP28-like
comp19818_c0_seq1	1994	1.01598	5.72226e-20	PREDICTED: F-box protein At2g32560-like
comp23452_c0_seq1	690	1.23321	1.16651e-86	No hit in NR database
comp29468_c0_seq1	558	1.26891	6.67489e-07	No hit in NR database
comp18045_c0_seq1	3953	1.34587	1.71959e-126	hypothetical protein
comp24851_c0_seq1	1252	1.20724	3.60204e-62	epoxide hydrolase 2
comp25537_c0_seq1	1267	1.89623	3.84378e-102	predicted protein
comp19647_c0_seq5	1369	1.96003	0	No hit in NR database
comp22456_c1_seq1	345	1.58033	6.21024e-16	No hit in NR database
comp10502_c0_seq3	2517	2.98193	5.07747e-89	hypothetical protein VITISV_018209
comp17590_c0_seq2	1973	1.61297	3.49918e-177	predicted protein
comp7170_c0_seq1	1838	2.43715	0	conserved hypothetical protein
comp6089_c0_seq1	1576	2.62466	0	predicted protein
comp19072_c0_seq2	2104	1.50258	2.43542e-43	PREDICTED: cytosolic 5'-nucleotidase 3
comp25607_c0_seq1	722	1.31584	1.33158e-51	PREDICTED: uncharacterized protein LOC100778751
comp23346_c0_seq1	1599	1.184	0	uncharacterized protein LOC100807342
comp28089_c0_seq1	1453	3.79087	7.29598e-166	uncharacterized protein LOC100786020 precursor
comp11476_c0_seq1	1599	1.91344	2.43942e-98	polygalacturonase
comp5277_c0_seq2	1011	1.27256	1.0612e-33	predicted protein
comp11173_c0_seq3	2150	3.11287	1.23818e-158	PREDICTED: uncharacterized protein LOC100258227
comp28526_c0_seq1	1025	1.21153	1.06373e-14	No hit in NR database
comp20775_c0_seq2	1844	4.61565	2.20107e-140	cytochrome P450
comp26322_c0_seq1	2465	1.51266	5.6181e-102	predicted protein
comp26836_c0_seq1	715	1.88253	1.43773e-34	No hit in NR database
comp14344_c0_seq1	4715	1.15792	7.59834e-148	PREDICTED: transcription initiation factor TFIID subunit 2-like isoform 2
comp10898_c0_seq1	783	1.44125	3.52847e-17	No hit in NR database
comp24069_c0_seq1	1435	1.31308	8.58304e-100	PREDICTED: uncharacterized protein LOC100248486
comp23805_c0_seq1	1647	2.54003	0	gi|1209317|gb|AAA91063.1| ethylene-inducible protein
comp25907_c0_seq1	1703	2.412	1.65509e-74	wound-induced protein kinase
comp8155_c0_seq1	599	1.33681	2.68602e-13	No hit in NR database
comp13089_c0_seq1	3092	1.22358	0	predicted protein
comp23245_c0_seq1	1185	4.40028	0	harpin-induced protein
comp4125_c0_seq1	442	2.23381	9.34556e-16	No hit in NR database
comp6776_c0_seq1	1165	1.49597	2.08911e-18	hypothetical protein VITISV_028562
comp22710_c0_seq4	2441	2.02969	2.68964e-242	glutathione reductase
comp24458_c0_seq1	748	1.23888	7.84521e-70	PREDICTED: uncharacterized protein LOC100854031
comp15474_c0_seq1	2028	1.01035	1.69351e-40	PREDICTED: omega-hydroxypalmitate O-feruloyl transferase-like
comp27906_c0_seq1	754	3.09425	1.98859e-32	predicted protein
comp15440_c0_seq1	2431	1.05562	5.08367e-72	PREDICTED: uncharacterized protein LOC100250012
comp23556_c0_seq1	2907	1.89085	0	PREDICTED: phospholipase D alpha 1-like
comp24091_c0_seq1	1437	1.58066	0	hypothetical protein ARALYDRAFT_905722
comp27318_c0_seq1	1074	3.37329	2.91752e-128	conserved hypothetical protein
comp25168_c0_seq1	1178	1.05106	2.09919e-61	conserved hypothetical protein
comp18946_c0_seq2	2316	1.28752	2.7653e-26	galactolipid galactosyltransferase, putative
comp12379_c0_seq2	1408	4.75304	0	Pectinesterase-3 precursor, putative
comp6033_c0_seq1	1940	2.20594	4.98055e-178	conserved hypothetical protein
comp24490_c0_seq1	1254	3.05746	0	chorismate mutase
comp41356_c0_seq1	388	1.18318	2.23088e-06	No hit in NR database
comp18606_c1_seq1	2372	2.50806	0	PREDICTED: ankyrin repeat-containing protein At5g02620-like
comp7858_c0_seq2	1021	1.95306	1.37539e-29	PREDICTED: bidirectional sugar transporter SWEET4-like
comp5332_c0_seq1	1121	1.12716	5.54407e-48	PREDICTED: uncharacterized protein LOC100802013
comp26049_c0_seq1	714	2.14851	4.22919e-96	hypothetical protein ARALYDRAFT_492877
comp15235_c0_seq1	892	1.05969	1.02003e-36	copper transporter, putative
comp26203_c0_seq1	1035	2.30057	6.02592e-135	No hit in NR database
comp5541_c0_seq1	1522	1.12138	5.3854e-15	hypothetical protein VITISV_043284
comp16980_c0_seq2	792	3.06017	2.39253e-35	PREDICTED: delta-1-pyrroline-5-carboxylate synthase
comp35490_c0_seq1	277	2.10072	5.72233e-09	No hit in NR database
comp32814_c0_seq1	296	1.07396	7.8806e-05	No hit in NR database
comp44257_c0_seq1	202	1.51692	7.82826e-15	No hit in NR database
comp13661_c0_seq1	3439	1.07444	7.34159e-31	PREDICTED: probable WRKY transcription factor 41
comp25908_c0_seq1	1351	1.2484	5.97358e-62	zinc transporter, putative
comp15408_c0_seq1	1461	2.27856	9.6338e-79	annexin, putative
comp6690_c0_seq1	2237	1.89021	0	3-hydroxy-3-methylglutaryl coenzyme A reductase
comp27742_c0_seq1	964	2.46522	1.94228e-62	PREDICTED: putative germin-like protein 2-1-like
comp23132_c0_seq1	1152	1.95999	0	gi|281494397|gb|ADA71986.1| Ni6 protein
comp1207_c0_seq1	223	1.21421	5.83112e-06	No hit in NR database
comp57269_c0_seq1	205	1.30872	0.000852237	No hit in NR database
comp5279_c0_seq1	854	2.26815	4.29163e-76	conserved hypothetical protein
comp20690_c0_seq33	2441	1.18318	2.25178e-84	phosphofructokinase, putative
comp23885_c0_seq1	488	1.20151	1.20158e-38	No hit in NR database
comp25134_c0_seq1	764	1.04829	2.17974e-56	PREDICTED: GEM-like protein 4-like
comp17681_c0_seq1	259	1.0765	3.21057e-40	hypothetical protein SSRG_03841
comp6752_c0_seq1	667	2.87621	7.63599e-34	No hit in NR database
comp19008_c0_seq1	2448	1.7926	5.14962e-58	protein phosphatase-2c
comp25749_c0_seq1	886	1.44177	6.71254e-51	MYB4
comp27599_c0_seq1	882	1.60309	2.87694e-25	PREDICTED: E3 ubiquitin-protein ligase ATL42-like
comp33611_c0_seq1	379	1.3491	1.10974e-23	No hit in NR database
comp28353_c0_seq1	228	2.76815	1.25197e-14	No hit in NR database
Contig101	1743	1.63146	0	PREDICTED: omega-hydroxypalmitate O-feruloyl transferase-like
comp25232_c0_seq1	786	4.5755	4.19313e-156	Blue copper protein precursor, putative
comp25178_c0_seq1	777	1.24882	3.5759e-45	PREDICTED: macrophage migration inhibitory factor homolog
comp25879_c0_seq1	480	1.65234	1.33611e-29	No hit in NR database
comp20206_c0_seq1	1552	1.72825	3.3232e-30	PREDICTED: uncharacterized protein LOC100263778
comp11112_c0_seq2	1311	1.00902	1.6324e-20	PREDICTED: uncharacterized protein LOC100254487
comp24747_c0_seq1	1501	1.04846	2.00806e-129	aspartic protease
comp30734_c0_seq1	441	1.73678	1.22142e-17	No hit in NR database
comp19301_c0_seq4	676	4.85012	0	No hit in NR database
comp23519_c0_seq1	992	3.60669	0	Unknown protein
comp26460_c0_seq1	1370	1.12932	3.37219e-36	predicted protein
comp15525_c0_seq4	2019	3.76542	0	hypothetical protein MTR_5g037540
comp31671_c0_seq1	201	2.2666	1.66123e-12	No hit in NR database
comp23886_c0_seq1	2023	1.45874	0	PREDICTED: glucan endo-1,3-beta-glucosidase-like
comp18048_c0_seq2	1080	5.16504	2.01043e-157	WRKY DNA-binding protein
comp26594_c0_seq1	1477	1.41228	6.92932e-45	NAP-like transcription factor
comp6634_c0_seq1	966	1.54034	1.47733e-18	No hit in NR database
comp20130_c0_seq2	3598	2.13341	1.8093e-176	Cytochrome P450 fatty acid omega-hydroxylase
comp23995_c0_seq1	1817	1.18823	1.72032e-209	PREDICTED: lysosomal Pro-X carboxypeptidase
comp26129_c0_seq1	1923	1.37472	2.11446e-85	predicted protein
comp31209_c0_seq1	811	1.13738	1.99023e-08	No hit in NR database
comp12911_c0_seq3	1343	4.07502	0	lipid binding protein, putative
comp21269_c0_seq1	1845	1.48527	2.42621e-162	ANAC059/ATNAC3
comp25582_c0_seq1	1581	3.71679	0	basic 7S globulin 2 precursor small subunit, putative
comp7368_c0_seq1	2538	1.62702	2.77526e-43	PREDICTED: probable L-type lectin-domain containing receptor kinase S.5
comp14619_c0_seq1	1366	1.98323	5.17404e-120	ring finger protein, putative
comp27826_c0_seq1	1448	1.56369	1.31712e-46	PREDICTED: F-box protein At4g18380-like
comp19158_c0_seq3	1813	1.77034	5.64092e-63	putative mitochondrial protein
comp21776_c0_seq1	492	1.01969	5.88583e-05	No hit in NR database
comp13928_c0_seq2	4833	2.95221	0	PREDICTED: ABC transporter G family member 32-like
comp23161_c0_seq1	2048	1.81056	0	predicted protein
comp13733_c0_seq1	2816	1.11167	1.91613e-109	unnamed protein product
comp23795_c0_seq1	601	1.08542	1.80595e-37	metallothionein
comp14083_c0_seq2	2450	1.63967	4.11083e-270	predicted protein
comp5197_c0_seq1	589	2.24496	2.24861e-65	No hit in NR database
comp17865_c0_seq4	773	6.09156	0	No hit in NR database
comp27803_c0_seq1	1554	2.06932	5.14544e-49	Metalloendoproteinase 1 precursor, putative
comp28239_c0_seq1	777	2.23977	1.30077e-27	predicted protein
comp26975_c0_seq1	988	3.20516	5.53765e-88	PREDICTED: calcium-binding allergen Ole e 8
comp45597_c0_seq1	201	1.63385	0.000238948	No hit in NR database
comp24302_c0_seq1	1591	1.23972	7.20528e-208	Epidermis-specific secreted glycoprotein EP1 precursor, putative
comp28327_c0_seq1	347	1.69776	8.20724e-10	No hit in NR database
comp22204_c0_seq1	454	1.40558	4.79085e-07	conserved hypothetical protein
comp25163_c0_seq1	1163	1.56347	1.58325e-129	PREDICTED: uncharacterized protein LOC100855285
comp6117_c0_seq1	577	2.80697	2.44492e-169	predicted protein
comp24818_c0_seq1	2249	1.90074	1.69694e-287	PREDICTED: protein TIFY 6B isoform 2
comp5128_c0_seq1	3462	1.46156	3.85535e-86	DNA-3-methyladenine glycosylase, putative
comp16798_c1_seq1	551	2.72375	1.83018e-21	No hit in NR database
comp28145_c0_seq1	609	3.24208	1.13927e-24	predicted protein
comp20092_c0_seq7	3056	1.94695	2.25727e-123	amino acid binding protein, putative
comp23780_c0_seq1	1156	1.16445	4.6642e-128	predicted protein
comp27221_c0_seq1	1676	1.34011	5.79142e-46	hypothetical protein
comp25595_c0_seq1	2322	1.53046	6.69938e-188	Nt-gh3 deduced protein
comp6110_c0_seq2	1803	1.40221	7.32943e-97	predicted protein
comp6246_c0_seq1	1882	1.32437	1.67749e-126	Gibberellin receptor GID1, putative
comp24650_c0_seq1	1140	5.00579	0	putative peroxidase
comp15407_c0_seq2	1726	1.52054	3.08151e-72	PREDICTED: uncharacterized protein LOC100254717
comp5806_c0_seq1	1588	1.28941	5.06567e-240	No hit in NR database
comp7879_c0_seq2	1411	1.66392	1.82193e-27	PREDICTED: UPF0496 protein At3g49070-like
comp23367_c0_seq1	986	1.29165	3.62357e-230	hypothetical protein MTR_3g093400
comp7323_c0_seq1	1468	2.34599	1.07924e-247	predicted protein
comp21431_c0_seq2	1085	1.72915	6.45027e-21	PREDICTED: delta-1-pyrroline-5-carboxylate synthase
comp15820_c0_seq2	1015	4.53517	4.7325e-93	No hit in NR database
comp21477_c0_seq13	1644	4.37958	4.9203e-78	conserved hypothetical protein
comp25252_c0_seq1	1745	1.32863	9.54424e-193	predicted protein
comp27250_c0_seq1	1650	1.25179	2.20603e-37	PREDICTED: uncharacterized protein LOC100786536
comp27157_c0_seq1	913	2.48697	8.45794e-47	conserved hypothetical protein
comp25121_c0_seq1	1390	1.15927	1.07917e-66	predicted protein
comp25032_c0_seq1	1420	3.78607	1.08965e-261	Auxin-induced protein 5NG4, putative
comp29052_c0_seq1	601	1.82548	1.18048e-23	No hit in NR database
comp24044_c0_seq1	1798	1.51186	9.15345e-211	PREDICTED: arginine/serine-rich-splicing factor RSP31-like
comp13618_c0_seq2	1634	2.20807	4.47839e-200	WRKY28
comp24511_c0_seq1	985	2.127	5.61943e-201	uncharacterized protein LOC100800959
comp23788_c0_seq2	731	2.53195	0	conserved hypothetical protein
comp25715_c0_seq1	1071	1.62396	2.4329e-84	xyloglucosyl transferase 1, partial
comp15109_c0_seq1	1610	1.08649	4.53282e-71	PREDICTED: uncharacterized protein LOC100248360
comp23449_c0_seq1	1078	1.00616	3.64457e-176	predicted protein
comp6118_c0_seq2	3266	1.06184	2.71447e-193	PREDICTED: nitrate reductase [NADH]-like
comp14279_c0_seq1	1636	1.07769	1.39815e-97	PREDICTED: uncharacterized protein LOC100852953
comp7180_c0_seq1	1422	1.16976	9.1137e-202	predicted protein
comp27099_c0_seq1	1190	3.31146	1.17895e-139	class III chitinase
comp19776_c0_seq2	2049	2.17221	4.9419e-98	PREDICTED: NADP-dependent glyceraldehyde-3-phosphate dehydrogenase-like
comp21843_c0_seq2	3617	1.05694	4.09295e-30	MoCo sulfurase
comp6140_c0_seq1	1922	2.0107	2.88131e-267	WRKY protein
comp17633_c0_seq8	1934	1.83901	4.84013e-61	PREDICTED: LOW QUALITY PROTEIN: 3-hydroxybenzoate 6-hydroxylase 1-like
comp25108_c0_seq1	749	6.0507	0	ZPT2-8
comp24643_c0_seq1	627	3.55381	6.46008e-143	conserved hypothetical protein
comp18905_c0_seq3	2492	1.50598	7.52071e-63	PREDICTED: probable serine/threonine-protein kinase At1g54610-like
comp24936_c0_seq1	2513	3.32876	0	PREDICTED: cellulose synthase-like protein G2-like
comp7103_c0_seq1	1806	2.98679	1.51288e-68	beta-1,4-mannosyl-glycoprotein
comp18730_c0_seq2	1856	1.18092	1.67859e-66	PREDICTED: cytochrome P450 76C4-like
comp21498_c0_seq6	2393	1.61446	4.04662e-171	PREDICTED: proline-rich receptor-like protein kinase PERK10-like
comp18543_c1_seq2	1159	1.93105	1.32671e-52	unknown
comp20081_c0_seq8	3062	2.25867	5.55893e-207	ribonuclease, putative
comp10394_c0_seq1	221	4.37301	5.67452e-18	No hit in NR database
comp23505_c0_seq1	1591	1.24826	0	PREDICTED: putative glutamine amidotransferase-like protein RP404-like
comp24558_c0_seq1	2432	1.50806	1.81264e-221	Aspartic proteinase nepenthesin-1 precursor, putative
comp7314_c0_seq1	1146	5.06568	0	PREDICTED: uncharacterized protein LOC100244374
comp23912_c0_seq1	1563	2.35654	0	nam-like protein
comp25703_c0_seq1	728	2.23049	2.10834e-48	No hit in NR database
comp18352_c0_seq2	321	8.70675	7.54277e-39	No hit in NR database
comp5776_c0_seq1	2635	2.01299	0	PREDICTED: phospholipase C 3-like isoform 2
comp25314_c0_seq1	1554	1.87518	7.77267e-101	PREDICTED: uncharacterized protein LOC100263809
comp24955_c0_seq1	888	2.35019	2.80274e-135	predicted protein
comp23307_c0_seq1	1292	2.18842	0	PREDICTED: cationic peroxidase 1-like
comp26331_c0_seq1	678	2.073	1.33086e-37	No hit in NR database
comp23902_c0_seq1	1136	1.15858	2.78405e-140	No hit in NR database
comp26440_c0_seq1	2014	1.06873	1.07078e-48	PREDICTED: heat stress transcription factor A-5-like
comp10998_c0_seq1	1393	3.5226	7.70208e-170	PREDICTED: NAC domain-containing protein 2-like
comp21558_c0_seq2	1496	2.80865	0	predicted protein
comp5170_c0_seq1	1054	1.75339	4.00091e-37	No hit in NR database
comp4179_c0_seq1	903	1.76815	1.31278e-28	No hit in NR database
comp22977_c0_seq3	2512	1.63127	9.56565e-89	multidrug resistance-associated protein
comp12557_c0_seq2	964	1.30408	1.23943e-19	No hit in NR database
comp5185_c0_seq1	1085	2.0473	3.56482e-75	conserved hypothetical protein
comp27102_c0_seq1	1102	1.08178	2.40178e-19	predicted protein
comp5174_c0_seq1	1807	1.5126	8.27801e-52	PREDICTED: E3 ubiquitin-protein ligase ATL4-like
comp30237_c0_seq1	220	3.41585	3.00815e-10	No hit in NR database
comp27087_c0_seq1	1418	2.20763	1.64054e-143	PREDICTED: F-box/kelch-repeat protein At1g80440-like
comp25116_c0_seq1	1756	1.91143	6.29804e-145	putative ripening-related P-450 enzyme
comp11628_c0_seq1	895	1.90665	4.40318e-286	class 1 non-symbiotic hemoglobin
comp24867_c0_seq1	735	1.06494	9.29138e-43	PREDICTED: uncharacterized protein LOC100795123
comp27681_c0_seq1	1214	1.00693	5.39668e-15	PREDICTED: putative pectinesterase/pectinesterase inhibitor 26-like
comp20250_c0_seq1	218	2.20425	1.34508e-09	No hit in NR database
comp22252_c0_seq84	6372	1.04305	1.98545e-55	ABC transporter family, cholesterol/phospholipid flippase
comp26230_c0_seq1	1006	1.84207	1.21152e-100	PREDICTED: ethylene-responsive transcription factor LEP-like
comp10510_c0_seq1	3945	2.58607	1.7754e-120	PREDICTED: calcium-transporting ATPase 12, plasma membrane-type-like
comp10759_c0_seq3	1324	2.24731	1.76601e-36	predicted protein
comp21996_c0_seq3	2240	2.47872	0	predicted protein
comp36845_c0_seq1	221	1.03733	8.59357e-07	No hit in NR database
comp20768_c0_seq2	889	1.10072	4.43219e-11	PREDICTED: uncharacterized protein LOC100266427
comp18198_c0_seq2	1196	3.59898	1.0127e-263	No hit in NR database
comp23835_c0_seq1	799	1.02596	4.37763e-123	PREDICTED: cytokinin riboside 5'-monophosphate phosphoribohydrolase LOG7
comp32725_c0_seq1	487	1.23662	5.35864e-07	No hit in NR database
comp26380_c0_seq1	1590	1.45241	8.81147e-64	heat shock factor
comp24368_c0_seq1	2958	1.28126	1.32559e-199	PREDICTED: cation/H(+) antiporter 18
comp21774_c0_seq2	1309	2.20353	8.19433e-46	predicted protein
comp17862_c0_seq1	270	1.82061	6.73501e-12	No hit in NR database
comp26086_c0_seq1	1918	2.25123	3.13007e-239	PME4
comp27987_c0_seq1	1334	1.61614	2.57467e-23	unnamed protein product
comp5314_c0_seq1	2358	1.07164	5.34677e-42	PREDICTED: MLO9 protein
comp6700_c0_seq1	727	2.39523	2.98016e-20	uncharacterized protein LOC100527251
comp13468_c0_seq1	1655	1.47178	5.92977e-52	predicted protein
comp11575_c0_seq1	1640	1.32748	1.42321e-103	NAC domain-containing protein 21/22, putative
comp24879_c0_seq1	989	5.79253	0	unnamed protein product
comp5327_c0_seq1	1295	2.21678	5.29115e-100	AP2-related transcription factor
comp7105_c0_seq1	1182	2.2861	4.89245e-41	hypothetical protein VITISV_009284
comp24434_c0_seq1	466	1.70063	2.55814e-116	cytosolic glutamine synthetase
comp13934_c0_seq1	1773	1.37761	8.05916e-107	PREDICTED: uncharacterized protein P11E10.01
comp5940_c0_seq1	1499	1.92617	1.49138e-85	Adiponectin receptor protein
comp7482_c0_seq1	893	5.36905	1.98228e-182	No hit in NR database
comp15366_c0_seq1	740	1.51087	8.62307e-20	No hit in NR database
comp26536_c0_seq1	2704	2.63548	2.78692e-110	white-brown-complex ABC transporter family
comp15168_c0_seq5	1558	1.66332	6.37909e-48	PREDICTED: uncharacterized protein LOC100252714
comp26670_c0_seq1	1027	1.30767	1.39656e-23	predicted protein
comp33175_c0_seq1	267	1.13196	6.68804e-09	No hit in NR database
comp23897_c0_seq1	1067	1.45301	0	S-like RNase
comp12699_c0_seq2	1427	1.03053	9.90702e-240	glutathione peroxidase
comp26756_c0_seq1	231	3.01776	5.87502e-20	No hit in NR database
comp15436_c0_seq1	957	2.3883	6.40774e-47	PREDICTED: ethylene-responsive transcription factor 4-like
comp28109_c0_seq1	1732	1.46475	2.73941e-31	ATP binding protein, putative
comp23650_c0_seq1	933	3.92128	0	unknown
comp37075_c0_seq1	533	1.25543	5.53598e-23	No hit in NR database
comp15714_c0_seq3	1573	3.41968	7.89913e-76	Pyruvate dehydrogenase [lipoamide] kinase-like
comp24914_c0_seq1	1073	1.02839	1.00021e-30	PREDICTED: uncharacterized protein LOC100254360
comp24752_c0_seq1	2447	1.14128	1.08827e-121	protein kinase atsik, putative
comp19323_c0_seq1	635	1.05804	1.41668e-27	No hit in NR database
comp11036_c0_seq4	1318	1.10176	3.37472e-15	PREDICTED: KH domain-containing protein At5g56140 isoform 1
comp25118_c0_seq1	1215	1.20547	1.11358e-87	zinc finger protein
comp4772_c0_seq1	375	1.04568	3.94981e-05	No hit in NR database
comp26901_c0_seq1	1665	1.52896	1.42155e-75	serine/threonine-protein kinase cx32, putative
comp18915_c0_seq2	2072	1.36575	3.85799e-60	unknown
comp9185_c0_seq1	268	2.7137	1.51584e-17	No hit in NR database
comp25004_c0_seq1	1790	2.12098	0	unknown protein
comp24686_c0_seq1	4864	1.50758	9.26768e-242	PREDICTED: pentatricopeptide repeat-containing protein At3g09040, mitochondrial
comp24944_c0_seq1	1326	1.06813	7.3068e-105	predicted protein
comp6092_c0_seq1	799	2.37857	4.57302e-198	Cys2/His2-type zinc finger protein
comp28304_c0_seq1	1294	4.32784	1.16536e-66	alcohol dehydrogenase, putative
comp13573_c0_seq1	798	2.20785	1.12345e-30	No hit in NR database
comp24350_c0_seq1	1697	1.74059	0	SNAP33
comp25218_c0_seq1	1625	1.27132	3.03693e-109	PREDICTED: E3 ubiquitin-protein ligase PUB23-like
comp13713_c0_seq2	2963	2.05912	0	PREDICTED: solute carrier family 40 member 1-like
comp12224_c0_seq1	2561	1.04757	1.57296e-74	PREDICTED: G-type lectin S-receptor-like serine/threonine-protein kinase At1g34300-like
comp11815_c0_seq4	826	1.26124	7.94275e-179	pathogenesis-related protein 10
comp15190_c0_seq5	2348	2.03902	0	conserved hypothetical protein
comp23398_c0_seq1	861	3.92074	0	lipid binding protein, putative
comp21436_c0_seq2	512	1.05091	6.83445e-209	hypothetical protein VMD_37440
comp25102_c0_seq1	1548	1.55836	0	putrescine hydroxycinnamoyl transferase
comp11024_c0_seq2	1059	1.08701	4.31613e-59	PREDICTED: bet1-like SNARE 1-1
comp26192_c0_seq1	2763	1.28253	8.47125e-128	PREDICTED: cysteine-rich receptor-like protein kinase 2
comp5616_c0_seq1	742	1.47165	7.95212e-112	autophagy 8a
comp27235_c0_seq1	982	1.21335	2.649e-24	tau class glutathione transferase GSTU45
comp24160_c0_seq1	1130	1.08325	2.1698e-108	predicted protein
comp15482_c0_seq3	1562	1.19803	2.35386e-16	PREDICTED: salicylate O-methyltransferase-like
comp27683_c0_seq1	1223	1.72196	6.58568e-54	src2 protein
comp28256_c0_seq1	1884	1.14726	1.78045e-18	predicted protein
comp16336_c0_seq3	1309	1.36457	1.69437e-31	predicted protein
comp26654_c0_seq1	631	1.06854	1.41009e-12	Auxin-induced protein 10A5
comp7124_c0_seq2	1670	1.26327	1.96193e-27	unnamed protein product
comp10358_c0_seq1	1406	1.00739	1.8159e-33	PREDICTED: UDP-glucose 4-epimerase GEPI48
Contig79	2906	1.3537	8.71378e-40	PREDICTED: receptor-like serine/threonine-protein kinase SD1-8-like
comp28180_c0_seq1	1607	2.58207	3.20247e-59	gd2b, putative
comp23251_c0_seq1	1308	1.02705	0	peroxidase
comp27833_c0_seq1	1782	1.08087	5.64764e-21	PREDICTED: probable receptor-like protein kinase At5g24010
comp12448_c0_seq1	2593	1.64272	0	PREDICTED: S-acyltransferase TIP1
comp27344_c0_seq1	982	1.57159	1.44528e-26	hypothetical protein ARALYDRAFT_316812
comp6090_c0_seq1	1380	2.51652	7.08326e-188	Peroxidase
comp23318_c0_seq1	1914	1.64518	0	hexose transporter 1
comp16027_c0_seq1	2036	1.95063	4.21384e-66	PREDICTED: protein kinase APK1A, chloroplastic
comp12243_c0_seq1	1482	1.2112	1.20718e-17	PREDICTED: uncharacterized protein LOC100256033 isoform 1
comp27679_c0_seq1	2074	1.5134	5.92581e-47	PREDICTED: uncharacterized protein LOC100797863
comp6157_c0_seq2	1241	1.90089	3.24202e-287	plastid jasmonates ZIM-domain protein
comp7187_c0_seq1	1386	5.48862	1.21897e-109	PREDICTED: transcription factor TGA4-like
comp6972_c0_seq1	1759	1.35288	6.43504e-199	cation efflux protein/ zinc transporter, putative
comp5810_c0_seq1	1538	1.25612	0	cysteine synthase
comp26159_c0_seq1	1520	1.58208	1.82619e-91	PREDICTED: probable protein phosphatase 2C 25 isoform 1
comp25814_c0_seq1	1653	1.41271	4.87833e-79	unknown
comp5526_c0_seq1	1280	1.08312	3.84471e-17	CONSTANS
comp23852_c0_seq1	704	3.58241	0	PREDICTED: uncharacterized protein LOC100854604
comp9665_c0_seq1	1395	1.08031	1.89597e-21	PREDICTED: phosphatidylinositol transfer protein 1-like
comp8877_c0_seq1	3806	2.71341	0	Protein white, putative
comp23566_c0_seq1	1108	2.26106	0	late embryogenesis abundant protein
comp6300_c0_seq1	1930	3.18229	0	PREDICTED: isoflavone 2'-hydroxylase-like
comp12263_c0_seq2	1888	1.71385	8.42705e-281	aldose 1-epimerase, putative
comp6600_c0_seq1	2330	1.07481	2.38337e-38	hypothetical protein VITISV_000345
comp15263_c0_seq1	605	1.9946	5.55776e-139	No hit in NR database
comp20570_c0_seq2	2724	1.21541	1.14515e-71	ATP binding protein, putative
comp6831_c0_seq2	2037	1.38323	1.81994e-234	unknown
comp26095_c0_seq1	2369	2.19113	8.31111e-183	PREDICTED: glucomannan 4-beta-mannosyltransferase 2-like
comp20818_c0_seq3	1691	1.11658	2.38714e-158	auxin:hydrogen symporter, putative
comp6262_c0_seq2	1261	4.52896	3.7243e-189	predicted protein
comp22091_c0_seq7	1443	2.54205	0	PREDICTED: probable xyloglucan endotransglucosylase/hydrolase protein 23-like
comp10786_c0_seq1	1510	2.29361	3.42759e-76	hypothetical protein VITISV_033732
comp20149_c0_seq13	2185	3.17728	1.91539e-228	hypothetical protein At2g48140 [imported] - Arabidopsis thaliana
comp27972_c0_seq1	219	3.20555	2.2574e-25	No hit in NR database
comp14255_c0_seq1	1537	4.02401	7.79747e-225	mitochondrial phosphate transporter
comp27611_c0_seq1	1083	1.57296	1.71865e-23	PREDICTED: uncharacterized protein LOC100776840
comp26386_c0_seq1	1268	1.80045	2.07107e-79	PREDICTED: OTU domain-containing protein DDB_G0284757 isoform 1
comp6178_c0_seq1	752	1.39129	3.92416e-72	copper transport protein atox1, putative
comp5458_c0_seq1	546	2.81842	1.85486e-49	No hit in NR database
comp28069_c0_seq1	589	1.01546	8.61631e-07	No hit in NR database
comp26798_c0_seq1	1089	1.31967	3.53329e-53	unknown
comp26290_c0_seq1	596	1.48301	1.0453e-31	No hit in NR database
comp15102_c0_seq1	1590	1.42534	3.47279e-48	peptidase, putative
comp20561_c0_seq4	2880	6.27133	0	PREDICTED: ATP-dependent Clp protease ATP-binding subunit ClpX-like
comp22932_c0_seq41	5253	2.24979	0	Disease resistance RPP8-like protein
comp22133_c0_seq1	658	2.07134	2.62044e-54	PREDICTED: uncharacterized protein LOC100786697
comp27537_c0_seq1	661	3.74013	1.81852e-33	No hit in NR database
comp7359_c0_seq1	1650	2.65401	1.05048e-298	PREDICTED: basic 7S globulin
comp14072_c0_seq1	1317	1.9778	3.48689e-149	predicted protein
comp24733_c0_seq1	1010	1.97743	6.41167e-199	uncharacterized protein LOC100815307 precursor
comp23961_c0_seq1	1682	1.65047	0	unnamed protein product
comp24444_c0_seq1	1238	2.11107	3.34784e-238	PREDICTED: uncharacterized protein LOC100263058
comp8791_c0_seq1	1781	1.16976	1.2464e-22	PREDICTED: isoflavone 2'-hydroxylase-like
comp25958_c0_seq1	1034	1.47092	1.21974e-59	conserved hypothetical protein
comp9895_c0_seq1	2233	1.7698	4.7016e-166	auxin and ethylene responsive GH3-like protein
comp7387_c0_seq1	1416	1.55208	3.17034e-113	PREDICTED: uncharacterized protein LOC100251398
comp26779_c0_seq1	713	2.02717	3.70011e-82	No hit in NR database
comp13632_c0_seq1	2674	1.13514	2.22772e-259	PREDICTED: uncharacterized protein LOC100254432
comp25449_c0_seq1	839	1.21102	5.60741e-43	PREDICTED: peptide methionine sulfoxide reductase B1, chloroplastic-like isoform 1
comp18243_c0_seq2	686	3.52714	0	PREDICTED: protein translation factor SUI1 homolog isoform 1
comp5657_c0_seq1	686	1.00575	3.26011e-48	unknown
comp19562_c0_seq2	2570	1.16085	3.80568e-171	cellulose synthase, putative
comp5390_c0_seq1	1628	1.10351	3.34551e-30	PREDICTED: F-box/kelch-repeat protein SKIP30-like isoform 1
comp26826_c0_seq1	2379	1.29202	1.83869e-69	unnamed protein product
comp26949_c0_seq1	1365	2.19813	1.01142e-134	PREDICTED: uncharacterized protein LOC100243760
comp26385_c0_seq1	589	2.67814	4.3264e-111	putative wound-induced protein
comp28750_c0_seq1	209	2.04992	2.80843e-22	No hit in NR database
comp23107_c0_seq1	1269	1.64211	0	PREDICTED: uncharacterized protein LOC100817630
comp6231_c0_seq1	3068	1.98083	0	PREDICTED: uncharacterized protein LOC100266395
comp27329_c0_seq1	2179	1.15527	2.37237e-54	basic 7S globulin 2 precursor small subunit, putative
comp5159_c0_seq1	655	1.11874	3.22827e-10	b12d-like protein
comp26412_c0_seq1	918	1.15817	2.56981e-32	predicted protein
comp26370_c0_seq1	909	2.41438	2.53666e-139	protein TIFY 9
comp23118_c0_seq1	1209	3.3383	0	phosphate abc transporter, putative
comp26786_c0_seq1	1924	1.05104	1.0063e-42	calmodulin-binding protein
comp21523_c0_seq4	1382	3.58654	1.40241e-68	unnamed protein product
comp11717_c0_seq2	1195	3.08118	0	PREDICTED: uncharacterized protein LOC100527287
comp34375_c0_seq1	224	4.49873	3.84416e-161	No hit in NR database
comp5341_c0_seq1	2499	1.73129	7.28637e-100	conserved hypothetical protein
comp23066_c0_seq52	6719	1.76299	0	PREDICTED: U-box domain-containing protein 19-like
comp26407_c0_seq1	2058	3.38348	3.70454e-171	valacyclovir hydrolase, putative
comp10824_c0_seq1	2711	1.68039	2.11614e-76	unnamed protein product
comp20062_c0_seq2	1724	1.66454	2.67639e-68	PREDICTED: hydroxycinnamoyl-Coenzyme A shikimate/quinate hydroxycinnamoyltransferase
comp20907_c0_seq16	4754	1.52667	0	PREDICTED: uncharacterized protein LOC100266416
comp23045_c1_seq9	1269	1.76815	2.26209e-24	No hit in NR database
comp27860_c0_seq1	712	1.54474	1.09427e-16	predicted protein
comp13203_c0_seq1	1107	8.53307	0	merlot proline-rich protein 2
comp10667_c0_seq1	1872	1.28638	8.73979e-31	PREDICTED: uncharacterized sodium-dependent transporter yocS-like
comp20597_c0_seq1	2354	4.97993	4.75972e-267	unknown
comp19258_c0_seq1	2490	1.02031	8.82181e-28	PREDICTED: acetyl-coenzyme A synthetase-like
comp14225_c0_seq2	956	1.21837	6.95575e-19	sulfur E2
comp13584_c0_seq1	1751	1.64158	6.18992e-149	cinnamate 4-hydroxylase
comp7968_c0_seq1	359	1.14842	6.18592e-05	No hit in NR database
comp17386_c0_seq2	977	1.87586	1.71449e-43	PREDICTED: cysteine-rich repeat secretory protein 38-like, partial
comp33654_c0_seq1	244	1.60465	4.61859e-07	No hit in NR database
comp5460_c1_seq1	2799	1.02385	2.06152e-39	PREDICTED: probable serine/threonine-protein kinase At1g54610-like
comp24622_c0_seq1	2804	1.9758	0	PREDICTED: uncharacterized protein LOC100264112
comp24994_c0_seq1	800	1.26921	8.03324e-30	No hit in NR database
comp15726_c0_seq1	1000	1.80649	1.10387e-237	predicted protein
comp17812_c0_seq1	981	1.62732	0	pathogenesis-related protein 10
comp26355_c0_seq1	1568	1.51063	3.91217e-50	predicted protein
comp12304_c0_seq1	1553	1.16538	1.73643e-106	PREDICTED: protein TIFY 6B isoform 2
comp23464_c0_seq1	1437	5.71675	0	predicted protein
comp9235_c0_seq1	1237	1.15549	1.3911e-26	No hit in NR database
comp5742_c0_seq1	2120	2.36496	0	PREDICTED: glucan endo-1,3-beta-glucosidase 7-like
comp22503_c1_seq24	3540	1.41797	3.41887e-110	PREDICTED: uncharacterized protein LOC100253507
comp17184_c0_seq1	1832	1.76055	7.29739e-72	Pectinesterase-2 precursor, putative
comp26255_c0_seq1	1907	1.28606	1.26666e-73	cytochrome P450
comp27849_c0_seq1	566	1.03733	9.18174e-09	No hit in NR database
comp24773_c0_seq1	1977	2.82024	0	Cis-zeatin O-glucosyltransferase
comp5218_c0_seq1	1535	1.48423	8.9439e-89	serine/threonine-protein kinase cx32, putative
comp23440_c0_seq1	1150	1.02387	3.96876e-234	protease inhibitor/seed storage/lipid transfer protein family protein
comp13424_c0_seq3	2271	2.27498	0	PREDICTED: kelch repeat-containing protein At3g27220
comp5172_c0_seq1	2981	1.13564	1.15832e-58	nbs-lrr resistance protein
comp27677_c0_seq1	1010	1.97965	6.95332e-30	unnamed protein product
comp21391_c0_seq18	2243	2.1195	2.41393e-51	PREDICTED: erlin-2-like
comp35322_c0_seq1	240	3.50511	2.84827e-27	No hit in NR database
comp21827_c0_seq1	1336	1.74739	2.38765e-154	PREDICTED: putative DNA-binding protein ESCAROLA
comp15004_c0_seq1	1943	1.20511	1.38035e-92	Amino-acid permease, putative
comp15162_c0_seq1	3435	1.24221	0	PREDICTED: receptor-like protein kinase HAIKU2-like
comp4799_c0_seq1	324	3.69098	1.92991e-58	PREDICTED: laccase-12-like
comp15719_c0_seq3	1383	2.13464	0	unnamed protein product
comp20047_c0_seq4	4058	1.26358	0	unnamed protein product
comp25351_c0_seq1	1883	1.40185	1.35539e-61	PREDICTED: cytochrome P450 86A1
comp25076_c0_seq1	1153	1.36418	2.79127e-104	PREDICTED: probable tyrosine-protein phosphatase At1g05000 isoform 1
comp6554_c1_seq1	825	1.01539	2.40841e-46	conserved hypothetical protein
comp27071_c0_seq1	1701	1.73573	1.6393e-65	PREDICTED: uncharacterized protein LOC100253879
comp22322_c0_seq2	3561	1.28918	1.45361e-199	PREDICTED: subtilisin-like protease
comp26739_c0_seq1	1493	1.12619	5.32456e-40	RING-H2 subgroup RHE protein
comp5391_c0_seq2	1624	1.83243	4.87269e-44	PREDICTED: uncharacterized protein LOC100247520
comp22722_c0_seq2	522	1.39549	6.04321e-20	No hit in NR database
comp6844_c0_seq1	1094	1.00761	4.57892e-11	predicted protein
comp23595_c0_seq1	1899	1.3259	0	beta-ketoacyl-CoA synthase
comp28218_c0_seq1	2088	1.2832	2.50047e-26	PREDICTED: uncharacterized protein LOC100264629
comp5203_c0_seq1	1827	2.47129	5.83071e-232	CYP72A57
comp10060_c0_seq2	2787	1.03226	4.02068e-56	Cyclic nucleotide-gated ion channel, putative
comp12992_c0_seq1	1343	1.08042	3.47794e-167	Protein CREG1 precursor, putative
comp24732_c0_seq1	2328	2.24818	0	PREDICTED: xylogalacturonan beta-1,3-xylosyltransferase
comp26419_c0_seq1	2104	2.94763	4.3932e-93	PREDICTED: probable inorganic phosphate transporter 1-7
comp30953_c0_seq1	461	1.31798	6.01896e-14	No hit in NR database
comp59150_c0_seq1	259	2.62059	6.37052e-11	No hit in NR database
comp17305_c0_seq1	1516	1.04252	6.77299e-15	unnamed protein product
comp13376_c0_seq1	817	3.52771	3.12627e-40	unnamed protein product
comp19024_c0_seq3	1671	1.25325	5.63903e-26	predicted protein
comp28075_c0_seq1	1304	1.85339	1.10487e-37	PREDICTED: uncharacterized protein LOC100247103 isoform 1
comp4208_c0_seq1	529	7.82704	1.59226e-23	No hit in NR database
comp12382_c0_seq1	1796	1.07448	4.10266e-72	PREDICTED: abhydrolase domain-containing protein 4-like
comp23502_c0_seq1	1329	1.67807	0	unknown
comp17733_c0_seq2	1998	1.68068	1.99573e-131	predicted protein
comp15510_c0_seq1	891	1.33698	0	No hit in NR database
comp17194_c0_seq1	1268	1.37301	1.91476e-29	hypothetical protein CLOHIR_02084
comp24003_c0_seq1	3896	1.29648	1.46908e-276	sulfate/bicarbonate/oxalate exchanger and transporter sat-1
comp10724_c0_seq1	3235	1.15935	3.67491e-256	PREDICTED: uncharacterized protein LOC100252301
comp16448_c0_seq4	1255	1.89195	2.54948e-32	PREDICTED: cysteine synthase, chloroplastic/chromoplastic-like isoform 2
comp18167_c0_seq1	1854	1.99312	0	PREDICTED: aspartic proteinase nepenthesin-2-like
comp6446_c0_seq1	729	2.10176	2.70203e-19	No hit in NR database
comp25651_c0_seq1	1786	1.58991	1.59333e-192	3-ketoacyl CoA thiolase 1
comp23260_c0_seq1	1774	1.09526	0	predicted protein
comp26466_c0_seq1	1533	1.71767	2.48291e-59	hypothetical protein VITISV_013925
comp26782_c0_seq1	1749	1.95669	1.12034e-114	F-box protein
comp5688_c0_seq1	2002	1.26243	1.53479e-222	unnamed protein product
comp26571_c0_seq1	1027	1.22819	5.02047e-33	PREDICTED: uncharacterized protein LOC100797240
comp5292_c0_seq1	1417	1.32384	1.008e-34	hypothetical protein VITISV_019620
comp25547_c0_seq1	2254	1.54642	1.27159e-145	DEM2
comp5125_c0_seq1	1956	1.53216	2.43487e-77	Nucleotide/sugar transporter family protein
comp22686_c1_seq2	377	1.03624	5.67881e-20	hypothetical protein
comp27037_c0_seq1	566	2.86465	2.21073e-58	No hit in NR database
comp23672_c0_seq1	2694	2.13827	0	alcohol dehydrogenase, putative
comp17479_c0_seq1	1356	4.79789	3.05153e-72	PREDICTED: monoglyceride lipase isoform 1
comp23179_c0_seq1	888	1.08386	0	PREDICTED: cucumber peeling cupredoxin-like
comp15473_c0_seq1	1851	1.66665	4.29533e-90	PREDICTED: uncharacterized protein LOC100265514
comp27082_c0_seq1	1305	1.99403	9.24518e-47	PREDICTED: putative clathrin assembly protein At4g40080-like
comp28329_c0_seq1	870	1.13135	8.48561e-09	PREDICTED: 30S ribosomal protein S6 alpha, chloroplastic
comp27881_c0_seq1	710	1.02564	2.66809e-07	No hit in NR database
comp4111_c0_seq1	248	1.10433	5.16919e-05	No hit in NR database
comp11486_c0_seq1	1189	1.21749	2.63893e-42	unnamed protein product
comp10364_c0_seq2	979	1.01717	3.33731e-09	cyclin-dependent protein kinase, putative
comp6926_c0_seq1	923	5.30495	3.22078e-96	Dehydration-responsive element-binding protein 2C, putative
comp25051_c0_seq1	1515	2.67191	0	PREDICTED: transcription factor MYB39-like
comp11567_c0_seq1	2040	2.59433	7.33867e-95	Aspartic proteinase nepenthesin-1 precursor, putative
comp24169_c0_seq1	651	1.77615	3.47441e-172	unnamed protein product
comp9274_c0_seq1	2705	1.68816	6.97373e-207	PREDICTED: uncharacterized protein LOC100800164
comp23838_c0_seq1	2936	1.34503	0	sucrose synthase 1
comp26108_c0_seq1	1546	1.32845	7.23393e-98	unnamed protein product
comp28908_c0_seq1	1057	3.38909	5.85193e-41	PREDICTED: putative axial regulator YABBY 2
comp28131_c0_seq1	710	1.19845	6.25879e-11	pathogenesis-related protein 1
comp24474_c0_seq1	933	2.48294	2.20913e-169	hypothetical protein MTR_4g116530
comp12204_c0_seq2	2750	1.26404	0	predicted protein
comp21230_c0_seq1	1353	2.42866	8.70771e-105	PREDICTED: solute carrier family 25 member 44-like isoform 1
comp6223_c0_seq1	1209	1.37036	2.47228e-47	No hit in NR database
comp7317_c0_seq1	1885	1.09363	2.11539e-19	conserved hypothetical protein
comp14787_c0_seq1	1071	2.27853	2.04266e-187	PREDICTED: laccase-12-like
comp16301_c0_seq2	1943	1.66706	3.60269e-33	carbohydrate transporter, putative
comp24656_c0_seq1	2186	5.153	0	PREDICTED: MATE efflux family protein 1-like isoform 1
comp19714_c0_seq3	1122	1.34324	1.1205e-53	Chitinase
comp27311_c0_seq1	526	1.00081	1.87492e-06	Inhibitor of trypsin and hageman factor
comp25085_c0_seq1	1190	1.27268	1.46476e-88	adenine nucleotide alpha hydrolase-like protein
comp23616_c0_seq1	1252	1.19403	0	PREDICTED: LOB domain-containing protein 41-like
comp27093_c0_seq1	472	2.927	8.69879e-74	No hit in NR database
comp5313_c0_seq1	2170	2.87613	8.6737e-213	predicted protein
comp6747_c0_seq1	309	1.33003	9.649e-05	No hit in NR database
comp24153_c0_seq1	679	2.89715	7.75449e-221	hypothetical protein MTR_1g083420
comp22653_c0_seq1	2469	1.73237	4.49065e-216	kinase, putative
comp17691_c0_seq1	428	3.70191	2.18848e-32	No hit in NR database
comp25888_c0_seq1	509	3.06558	9.8279e-133	No hit in NR database
comp5807_c0_seq2	2118	1.19907	8.30756e-271	hypothetical protein VITISV_013890
comp25931_c0_seq1	1710	1.13352	5.5908e-56	PREDICTED: F-box/kelch-repeat protein At1g23390
comp19253_c0_seq1	379	1.09879	0.000105585	No hit in NR database
comp7008_c0_seq1	859	1.5755	6.09582e-53	No hit in NR database
comp26002_c0_seq1	1161	2.09299	3.89325e-147	hypothetical protein MTR_5g009910
comp5707_c0_seq1	2619	2.92892	0	unnamed protein product
comp23848_c0_seq1	2428	1.23401	0	unknown
comp14925_c0_seq2	1283	1.70296	8.49049e-150	predicted protein
comp18075_c0_seq1	1891	1.68657	7.01047e-192	UDP-glucosyltransferase, putative
comp10647_c0_seq2	1164	1.53719	3.16329e-34	basic helix-loop-helix family protein
comp15998_c0_seq3	1650	1.52963	5.5448e-35	No hit in NR database
comp25716_c0_seq1	1091	1.70875	3.35171e-146	PREDICTED: protein TIFY 10A
comp28392_c0_seq1	876	1.89368	5.54264e-27	predicted protein
comp20476_c0_seq1	1977	1.02313	7.75914e-39	PREDICTED: BTB/POZ domain-containing protein At1g63850-like
comp23102_c0_seq1	579	4.70568	0	No hit in NR database
comp20225_c0_seq1	746	1.0524	9.21495e-07	No hit in NR database
comp6076_c0_seq1	1432	1.457	0	predicted protein
comp7199_c0_seq1	818	1.89846	9.41524e-24	predicted protein
comp23387_c0_seq1	822	1.19796	1.7511e-109	No hit in NR database
comp22572_c0_seq8	1746	1.52909	9.90233e-36	No hit in NR database
comp14935_c0_seq2	2565	2.04906	2.22176e-103	hypothetical protein VITISV_018508
comp15598_c0_seq10	2613	1.7535	1.59494e-46	No hit in NR database
comp22961_c0_seq17	1708	2.9986	7.11217e-128	EDR1
comp10477_c0_seq2	505	2.82389	4.73226e-58	No hit in NR database
comp5562_c0_seq1	1077	2.11942	6.99844e-62	conserved hypothetical protein
comp11345_c0_seq1	1933	1.85594	1.86035e-55	hypothetical protein VITISV_015121
comp17507_c0_seq3	2006	1.32544	2.20867e-128	predicted protein
comp27779_c0_seq1	265	3.38482	4.07048e-28	No hit in NR database
comp24203_c0_seq1	687	2.2121	2.60998e-128	PREDICTED: uncharacterized protein LOC100261105
comp7817_c0_seq1	1751	2.3828	1.21092e-119	PREDICTED: uncharacterized protein LOC100242207
comp6265_c0_seq1	1480	2.49194	7.55638e-255	PREDICTED: protein SRG1
comp24110_c0_seq1	1272	1.4403	1.55874e-290	putative hypersensitive-induced response protein
comp25103_c0_seq1	1287	2.55664	7.88997e-283	predicted protein
comp27529_c0_seq1	985	1.72588	1.3285e-34	dehydration-responsive element-binding protein DREB2
comp26572_c0_seq1	1012	1.48062	3.6692e-54	putative MYB transcription factor
comp21293_c2_seq2	1300	3.60127	0	hypothetical protein VITISV_020126
comp9251_c0_seq1	1185	2.48589	2.5958e-98	PREDICTED: uncharacterized protein LOC100242678
comp14127_c0_seq1	2421	1.01474	1.7419e-44	PREDICTED: cytochrome P450 93A1-like
comp24651_c0_seq1	587	3.01883	1.28329e-257	No hit in NR database
comp28100_c0_seq1	2402	1.02632	3.25963e-25	PREDICTED: pentatricopeptide repeat-containing protein At1g79080, chloroplastic
comp5942_c0_seq1	1972	1.001	2.20547e-100	PREDICTED: L-ascorbate oxidase-like
comp26688_c0_seq1	1074	1.66958	1.63245e-52	unknown
comp8177_c0_seq2	2210	1.84008	3.50682e-103	PREDICTED: MATE efflux family protein 6 isoform 2
comp26438_c0_seq1	1304	1.40558	6.16521e-86	PREDICTED: uncharacterized protein LOC100261530
comp18768_c0_seq2	1673	1.31342	8.10461e-30	Thermosensitive gluconokinase, putative
comp22804_c0_seq4	4790	1.76253	3.15104e-145	PREDICTED: ABC transporter G family member 23
comp5702_c0_seq1	1480	1.31354	1.73429e-216	prolyl 4-hydroxylase
comp18192_c0_seq1	4198	1.08928	1.06967e-165	PREDICTED: ABC transporter B family member 11
comp24929_c0_seq1	771	3.3318	2.34182e-249	PREDICTED: uncharacterized protein LOC100242324
comp24943_c0_seq1	1269	1.03335	6.06443e-84	Nuc-1 negative regulatory protein preg, putative
comp11658_c0_seq1	3315	1.0477	1.07448e-36	Receptor protein kinase CLAVATA1 precursor, putative
comp25157_c0_seq1	1163	1.1304	2.74032e-47	PREDICTED: uncharacterized protein LOC100250554
comp25274_c0_seq1	2331	2.69862	0	PREDICTED: dynamin-related protein 1E isoform 1
comp23571_c0_seq1	2307	1.29274	0	predicted protein
comp24335_c0_seq1	890	4.37357	1.52078e-299	UPF0497 membrane protein
comp20683_c0_seq11	3113	2.19281	1.09796e-113	PREDICTED: serine/threonine-protein kinase Nek2-like
comp6335_c0_seq1	586	3.55664	2.70672e-24	No hit in NR database
comp7820_c0_seq2	2157	2.08538	7.5946e-73	unnamed protein product
comp22866_c0_seq8	1911	1.97913	2.85485e-49	conserved hypothetical protein
comp19366_c0_seq1	1371	1.11982	4.27773e-24	PREDICTED: auxin-induced protein 5NG4-like
comp25727_c0_seq1	2102	1.21045	1.09327e-149	PREDICTED: peptide transporter PTR1-like
comp23305_c0_seq1	2576	2.16556	0	protein disulfide isomerase
comp26225_c0_seq1	1964	1.08821	6.01653e-62	PREDICTED: uncharacterized protein LOC100854068
comp24115_c0_seq1	1420	1.45887	3.75575e-300	predicted protein
comp24313_c0_seq1	1926	1.37095	6.11708e-149	PREDICTED: UPF0496 protein At4g34320-like
comp25791_c0_seq1	791	1.49616	1.25183e-36	No hit in NR database
comp13479_c0_seq1	604	3.24436	3.47349e-161	No hit in NR database
comp23705_c0_seq1	1409	1.30847	3.13824e-264	PREDICTED: heme oxygenase 1, chloroplastic-like
comp15281_c0_seq5	1203	2.09008	7.22586e-54	PREDICTED: uncharacterized protein At4g22758-like
comp26198_c0_seq1	1037	2.52375	1.64761e-150	PREDICTED: zinc finger protein ZAT10-like
comp13178_c0_seq1	1764	1.00013	2.19034e-305	pectin acetylesterase
comp12624_c0_seq3	1645	1.39279	8.91308e-41	ethylene-responsive transcription factor WRI1
comp5153_c0_seq1	1808	1.24669	1.60363e-59	Neutral amino acid transport protein
comp17695_c0_seq1	887	2.19726	9.71997e-27	conserved hypothetical protein
comp25034_c0_seq1	2083	1.04379	2.089e-144	PREDICTED: uncharacterized protein LOC100251363
comp26400_c0_seq1	477	2.50511	1.78333e-29	No hit in NR database
comp5650_c0_seq1	512	1.14807	7.52426e-49	No hit in NR database
comp39514_c0_seq1	226	1.08651	1.88938e-05	No hit in NR database
comp26622_c0_seq1	599	1.35146	8.92232e-15	No hit in NR database
comp24034_c0_seq1	969	2.17637	0	C2 domain-containing protein
comp27908_c0_seq1	970	1.1917	1.10213e-18	predicted protein
comp5829_c0_seq1	2204	1.23473	0	putative acyl-CoA synthetase
comp24019_c0_seq1	1123	1.19759	2.66387e-149	hypothetical protein ARALYDRAFT_492419
comp53929_c0_seq1	205	1.02299	2.1894e-12	No hit in NR database
comp26578_c0_seq1	2531	1.02776	1.72157e-42	PREDICTED: wall-associated receptor kinase-like 2-like
comp12041_c0_seq1	2073	1.07993	8.33368e-303	hypothetical protein VITISV_025411
comp26375_c0_seq1	1331	2.84224	5.45762e-145	predicted protein
comp23573_c0_seq1	2314	2.16732	0	unknown
comp24026_c0_seq1	637	1.01829	9.61197e-49	PREDICTED: uncharacterized protein LOC100266350
comp14396_c0_seq1	1264	1.12395	8.24866e-17	PREDICTED: NAC domain-containing protein 72
comp17752_c0_seq3	1646	3.53401	0	putative peroxidase
comp6394_c0_seq1	1190	1.81271	1.90078e-103	somatic embryogenesis zinc finger 2
comp25790_c0_seq1	4028	2.04933	0	hypothetical protein VITISV_035665
comp19117_c1_seq2	1426	1.20057	1.41019e-18	protein binding protein, putative
comp7205_c1_seq1	470	2.62613	2.41896e-14	PREDICTED: SKP1-like protein 1A-like
comp24718_c0_seq1	769	3.47282	9.09491e-259	unnamed protein product
comp7428_c0_seq1	1269	1.74206	1.86282e-51	predicted protein
comp6326_c0_seq1	1560	1.15309	3.04384e-43	WRKY1
comp6883_c0_seq1	3258	2.60694	0	PREDICTED: ABC transporter A family member 7
comp22411_c0_seq1	957	1.35571	3.57904e-54	PREDICTED: putative germin-like protein 2-1
comp49138_c0_seq1	215	2.38482	2.85722e-07	No hit in NR database
comp11592_c0_seq1	1474	2.57979	6.7202e-52	unnamed protein product
comp6895_c0_seq1	1695	4.59156	0	predicted protein
comp5903_c0_seq2	784	1.00837	6.24575e-31	predicted protein
comp25170_c0_seq1	1100	2.79029	1.75125e-195	PREDICTED: CASP-like protein RCOM_1174750-like
comp6278_c0_seq1	260	1.04568	0.000280399	No hit in NR database
comp22686_c0_seq1	417	1.34365	4.30905e-08	conserved hypothetical protein
comp44694_c0_seq1	217	2.44192	1.91606e-10	No hit in NR database
comp28273_c0_seq1	1115	1.52745	2.86287e-28	No hit in NR database
comp13231_c0_seq1	664	1.01546	9.56992e-10	No hit in NR database
comp26737_c0_seq1	534	2.30064	3.92757e-33	No hit in NR database
comp20667_c0_seq4	4379	1.37627	1.81394e-62	PREDICTED: long chain acyl-CoA synthetase 1
comp19006_c0_seq1	2189	1.1021	2.20559e-38	AMP-activated protein kinase, gamma regulatory subunit, putative
comp10866_c0_seq1	1950	1.96189	1.85741e-41	predicted protein
comp14770_c0_seq3	1433	2.4406	0	PREDICTED: thioredoxin-like 1-1, chloroplastic
comp27589_c0_seq1	952	1.80863	1.66917e-25	PREDICTED: ethylene-responsive transcription factor 4-like
comp6169_c1_seq1	1660	1.18968	1.65062e-70	serine carboxypeptidase, putative
comp25205_c0_seq1	721	2.88584	8.79491e-112	predicted protein
comp24247_c0_seq1	5064	2.79151	0	unnamed protein product
comp27859_c0_seq1	2432	1.71339	1.67145e-47	conserved hypothetical protein
comp21890_c1_seq24	4426	1.60551	0	PREDICTED: putative leucine-rich repeat receptor-like protein kinase At2g19210-like
comp23720_c0_seq1	1674	1.8209	0	uncharacterized protein LOC100818868 precursor
comp28086_c0_seq1	675	3.10918	9.92465e-29	predicted protein
comp26804_c0_seq1	648	1.44257	4.24757e-23	No hit in NR database
comp11676_c0_seq3	2057	1.8818	1.93902e-102	unnamed protein product
comp6838_c0_seq1	1194	2.11033	7.94364e-31	allene oxide cyclase 4, chloroplastic-like
comp22225_c0_seq62	3957	1.26673	1.44648e-77	granule bound starch synthase Ib precursor
comp34435_c0_seq1	800	1.38312	4.11845e-12	No hit in NR database
comp23846_c0_seq1	952	4.87501	0	unnamed protein product
comp36902_c0_seq1	216	1.35721	3.53781e-12	No hit in NR database
comp28830_c0_seq1	323	1.86126	2.2556e-07	No hit in NR database
comp7378_c0_seq1	573	2.73777	2.98373e-31	No hit in NR database
comp11851_c0_seq1	1695	2.24837	0	serine carboxypeptidase, putative
comp33203_c0_seq1	364	1.32405	3.36238e-06	No hit in NR database
comp13304_c0_seq1	1587	2.19765	0	glycine-rich protein A3-like
comp24843_c0_seq1	1279	1.87639	2.2536e-214	predicted protein
comp24836_c0_seq1	1039	1.83854	1.33118e-113	conserved hypothetical protein
comp28430_c0_seq1	1202	1.95336	9.25787e-28	polygalacturonase inhibitor protein precursor
comp13001_c0_seq2	4014	1.66596	0	F-box protein, atfbl3, putative
comp16056_c0_seq1	2151	2.74242	1.14675e-126	hypothetical protein VITISV_029763
comp6754_c0_seq1	534	1.20743	2.6299e-07	No hit in NR database
comp7145_c0_seq2	2331	2.02969	0	PREDICTED: acyl-[acyl-carrier-protein] desaturase 6, chloroplastic
comp22024_c0_seq3	345	1.02707	1.17985e-06	LOW QUALITY PROTEIN: conserved hypothetical protein
comp17821_c0_seq5	2526	1.33258	3.93811e-207	nam-like protein 1
comp25767_c0_seq1	1101	3.27807	2.96352e-281	predicted protein
comp18357_c0_seq10	3459	7.74337	0	putative metal-nicotianamine transporter YSL7
comp23376_c0_seq1	625	3.9694	0	No hit in NR database
comp6171_c0_seq2	2156	1.73741	0	lactate dehydrogenase
comp24546_c0_seq1	1572	1.93498	7.3005e-119	zinc finger protein, putative
comp22699_c0_seq2	1264	2.93361	8.17819e-57	hypothetical protein VITISV_028562
Contig111	1836	2.26743	0	unknown
comp27785_c0_seq1	1036	7.16808	2.00137e-91	PREDICTED: uncharacterized protein LOC100242678
comp21530_c0_seq1	791	4.11199	0	uncharacterized protein LOC100306151 precursor
comp23355_c0_seq1	1161	1.10263	0	class IV chitinase
comp38999_c0_seq1	226	1.44816	1.96725e-11	No hit in NR database
comp27130_c0_seq1	1146	2.8959	6.6159e-122	PREDICTED: probable WRKY transcription factor 28
comp17044_c0_seq2	1369	2.03192	4.60557e-45	Ubiquitin carboxyl-terminal hydrolase
comp24450_c0_seq1	1430	1.16118	4.70633e-115	PREDICTED: probable nitronate monooxygenase-like
comp19976_c0_seq8	1209	4.88362	2.38023e-64	No hit in NR database
comp28268_c0_seq1	530	1.87408	1.92744e-12	No hit in NR database
comp27481_c0_seq1	1006	1.31338	6.652e-13	PREDICTED: uncharacterized protein LOC100817756
comp23255_c0_seq1	601	2.24362	0	No hit in NR database
comp18176_c0_seq2	1123	2.55871	0	hypothetical protein VITISV_016055
comp24870_c0_seq1	941	4.68144	0	predicted protein
comp23261_c0_seq1	1198	1.87601	0	Stem-specific protein TSJT1, putative
comp26383_c0_seq1	1737	2.61317	6.57351e-135	allene oxide synthase
comp23495_c0_seq1	1000	1.47057	1.12458e-115	lectin
comp27185_c0_seq1	2399	1.23221	4.65196e-47	putative sucrose-H+ symporter
comp19437_c0_seq1	822	8.2221	4.16912e-58	No hit in NR database
comp16026_c0_seq1	1005	1.14329	2.22531e-11	No hit in NR database
comp24876_c0_seq1	922	1.53137	7.58913e-152	heat shock protein binding protein
comp6106_c0_seq1	2323	1.25849	3.69038e-153	predicted protein
comp5138_c0_seq1	800	1.10375	4.59842e-18	conserved hypothetical protein
comp27006_c0_seq1	1952	3.38663	7.72725e-190	PREDICTED: uncharacterized protein LOC100819661
comp15480_c0_seq3	3366	1.04136	3.73626e-39	unnamed protein product
comp24401_c0_seq1	1214	2.19835	0	unknown
comp25308_c0_seq1	1180	1.03709	2.60399e-66	hypothetical protein VITISV_002333
comp5857_c0_seq1	1331	1.88062	1.76073e-148	unknown
comp28405_c0_seq1	1204	3.87124	5.69182e-102	polygalacturonase-inhibiting protein
comp24999_c0_seq1	1536	1.65329	1.51498e-201	rhythmically-expressed protein 2 protein, putative
comp5247_c0_seq1	1831	1.6395	5.3865e-128	PREDICTED: proline dehydrogenase 2, mitochondrial-like
comp23654_c0_seq1	1995	1.57897	0	4-hydroxyphenylpyruvate dioxygenase
comp27680_c0_seq1	2393	1.63662	5.41091e-77	Lipase
comp17682_c0_seq1	3450	1.05575	1.7934e-60	PREDICTED: leishmanolysin-like peptidase
comp24111_c0_seq1	2126	2.42159	0	PLP-dependent aminotransferase
comp15812_c0_seq1	1588	1.61087	4.75393e-127	No hit in NR database
comp21011_c0_seq2	1950	2.71255	2.20252e-90	Auxin-induced protein 5NG4, putative
comp6204_c0_seq1	1171	1.04466	3.62813e-28	ascorbate peroxidase
comp13883_c0_seq1	875	2.90856	2.17667e-256	predicted protein
comp28041_c0_seq1	540	2.32614	2.77463e-22	No hit in NR database
comp27207_c0_seq1	2254	1.17179	8.0954e-46	unnamed protein product
comp27617_c0_seq1	3025	1.64454	1.36656e-64	PREDICTED: oligopeptide transporter 3-like
comp16282_c0_seq3	2788	1.39581	5.10516e-73	PREDICTED: PAP-specific phosphatase HAL2-like
comp25184_c0_seq1	2255	1.25383	5.14611e-130	PREDICTED: UPF0392 protein RCOM_0530710-like
comp5553_c0_seq1	465	2.21245	2.15574e-32	No hit in NR database
comp6050_c0_seq1	1773	1.80057	2.99175e-118	PREDICTED: uncharacterized protein LOC100785006
comp15555_c0_seq1	1159	1.72374	0	glutamine synthetase
comp8496_c0_seq2	2202	1.29183	1.80116e-65	PREDICTED: uncharacterized protein LOC100245073
comp25137_c0_seq1	2705	1.36038	6.48809e-116	ATP-binding cassette transporter, putative
comp14021_c0_seq1	1075	1.45839	9.66744e-64	PREDICTED: chaperone protein dnaJ 11, chloroplastic
comp28836_c0_seq1	220	2.73338	1.64509e-07	No hit in NR database
comp21559_c0_seq3	989	1.13738	5.83905e-19	conserved hypothetical protein
comp25569_c0_seq1	2000	1.54088	6.96902e-148	PREDICTED: probable purine permease 5-like
comp24988_c0_seq1	1849	1.20134	4.95128e-149	PREDICTED: dual specificity protein kinase shkB
comp27126_c0_seq1	910	2.16903	1.97199e-63	PREDICTED: uncharacterized protein LOC100264996
comp17788_c0_seq4	2796	1.67692	2.2775e-168	PREDICTED: TOM1-like protein 2-like
comp25344_c0_seq1	870	4.13001	3.63919e-200	PREDICTED: protein PLANT CADMIUM RESISTANCE 2-like
comp23115_c0_seq1	704	1.7791	0	lipid transfer protein
comp26859_c0_seq1	987	2.72954	8.32951e-96	No hit in NR database
comp13588_c0_seq2	3607	1.28737	1.02897e-84	Sulfate transporter
comp20095_c0_seq1	609	5.65892	0	hypothetical protein VCCP104821_0250
comp5510_c0_seq1	1857	1.30012	3.89925e-80	PREDICTED: arogenate dehydratase/prephenate dehydratase 6, chloroplastic
comp26822_c0_seq1	715	3.10695	4.44536e-48	predicted protein
comp27965_c0_seq1	2165	1.03829	6.06156e-18	PREDICTED: uncharacterized protein LOC100248651
comp28236_c0_seq1	1176	3.65321	1.13078e-86	No hit in NR database
comp15618_c0_seq1	1314	1.28195	0	pollen-specific protein
comp15027_c0_seq1	1574	3.54001	0	conserved hypothetical protein
comp23404_c0_seq1	1232	5.37209	0	conserved hypothetical protein
comp21965_c0_seq15	3272	1.06796	7.75278e-39	hypothetical protein OsJ_10526
comp25627_c0_seq1	1269	2.00147	1.38093e-133	uncharacterized protein
comp23977_c0_seq1	1446	1.94611	0	unknown
comp28269_c0_seq1	1421	1.18622	1.48499e-25	unnamed protein product
comp19078_c0_seq9	2087	1.20168	3.70752e-34	unnamed protein product
comp24031_c0_seq1	2482	1.45295	0	PREDICTED: GTPase-activating protein gyp7-like
comp7011_c0_seq1	837	1.33689	1.9823e-24	PREDICTED: auxin-induced protein 22D
comp26678_c0_seq1	1294	1.10148	3.67699e-30	ethylene response factor
comp24033_c0_seq1	1586	1.23828	1.34261e-227	WRKY transcription factor 2
comp26774_c0_seq1	1176	3.23186	7.41888e-81	predicted protein
comp21166_c0_seq2	2524	1.68061	4.71869e-200	PREDICTED: MOSC domain-containing protein 1, mitochondrial
comp41882_c0_seq1	262	1.38072	8.9043e-15	No hit in NR database
comp5183_c0_seq2	1872	1.28982	2.11954e-47	predicted protein
comp25801_c0_seq1	1451	1.6124	1.58379e-99	PREDICTED: inorganic pyrophosphatase 2
comp28903_c0_seq1	201	2.76815	9.18559e-08	No hit in NR database
comp22232_c2_seq1	600	1.31486	4.151e-49	unnamed protein product
comp10577_c0_seq1	570	1.47047	2.58474e-11	conserved hypothetical protein
Contig26	928	3.46002	0	uncharacterized protein LOC100306151 precursor
comp21662_c0_seq3	1949	1.31856	3.48078e-67	predicted protein
comp27038_c0_seq1	914	1.35989	7.35658e-25	PREDICTED: uncharacterized protein LOC100811806
comp26608_c0_seq1	1860	1.93336	2.46757e-90	cytochrome P450
comp12150_c1_seq1	447	2.15719	2.1589e-14	No hit in NR database
comp18614_c0_seq1	1538	1.1596	3.96957e-19	PREDICTED: uncharacterized protein LOC100855103
comp11138_c0_seq3	1570	1.05568	7.48254e-22	PREDICTED: F-box protein PP2-A13
comp20233_c0_seq1	1647	2.96175	1.30509e-113	PREDICTED: UDP-glycosyltransferase 89B1-like
comp24775_c0_seq1	1053	2.76891	0	conserved hypothetical protein
comp15332_c0_seq1	4063	1.38482	0	PREDICTED: uncharacterized protein LOC100253141
comp25929_c0_seq1	1362	1.9545	1.19203e-173	PREDICTED: NAC domain-containing protein 2-like
comp16890_c0_seq3	2359	1.372	0	cyclin-dependent kinase
comp25282_c0_seq1	1090	2.37407	9.9336e-130	conserved hypothetical protein
comp14948_c0_seq1	1059	1.34969	2.64418e-14	No hit in NR database
comp15299_c0_seq3	3377	2.94761	0	No hit in NR database
comp5580_c0_seq1	1929	1.13072	9.48551e-31	conserved hypothetical protein
comp5969_c0_seq1	2430	1.42497	7.75324e-106	sulfate transporter, putative
comp17557_c0_seq1	1521	2.6223	2.34681e-44	PREDICTED: putative MO25-like protein At5g47540
comp14053_c0_seq1	2132	1.39922	7.1757e-82	PREDICTED: probable galacturonosyltransferase 12-like
comp26161_c0_seq1	1887	3.43144	0	predicted protein
comp24249_c0_seq1	2518	1.00414	9.31243e-228	No hit in NR database
comp26693_c0_seq1	1267	1.6468	2.91023e-89	PREDICTED: uncharacterized protein LOC100244058
comp23971_c0_seq1	1902	2.656	0	GLU
comp650_c0_seq1	285	1.28272	0.000205325	No hit in NR database
comp24050_c0_seq1	1286	1.12898	8.14986e-115	leucine-rich repeat protein
comp11939_c0_seq4	863	3.35179	0	hypothetical protein ARALYDRAFT_495134
comp25160_c0_seq1	1651	1.51088	2.90241e-142	mitogen activated protein kinase
comp25943_c0_seq1	2122	2.1205	1.69067e-157	PREDICTED: 3-ketoacyl-CoA synthase 11-like isoform 1
comp22862_c0_seq3	1964	1.22546	5.14915e-103	PREDICTED: LOW QUALITY PROTEIN: glycerol-3-phosphate acyltransferase 1-like
comp34396_c0_seq1	235	1.23883	3.44121e-11	No hit in NR database
comp22489_c2_seq4	1007	1.6753	3.9678e-31	conserved hypothetical protein
comp24766_c0_seq1	1663	2.3348	5.23599e-170	PREDICTED: purple acid phosphatase 22-like
comp23989_c0_seq1	943	1.18318	1.43534e-62	No hit in NR database
comp23541_c0_seq1	2132	2.84016	0	PREDICTED: cytochrome P450 89A2-like
comp26239_c0_seq1	750	4.55574	6.3333e-139	VQ motif-containing protein
comp27993_c0_seq1	384	1.15622	7.90557e-09	No hit in NR database
comp10930_c0_seq1	1507	1.92309	9.6331e-53	unknown
comp21343_c0_seq10	3024	4.68745	0	PREDICTED: isoflavone 2'-hydroxylase-like
comp5794_c0_seq1	1120	2.06599	0	conserved hypothetical protein
comp22783_c0_seq3	556	2.67193	2.81374e-28	hypothetical protein VMD_37440
comp17171_c0_seq1	1828	1.26761	1.34285e-55	PREDICTED: uncharacterized protein LOC100792304
comp13042_c0_seq1	1493	1.24818	0	glycosyl hydrolase family 18 protein
comp25483_c0_seq1	740	1.3058	1.31854e-41	PREDICTED: uncharacterized protein LOC100808463
comp21838_c0_seq7	2724	1.10062	2.59559e-224	BRASSINOSTEROID INSENSITIVE 1-associated receptor kinase 1 precursor, putative
comp15569_c0_seq2	3357	1.04533	5.67871e-33	hypothetical protein VITISV_035284
comp15922_c0_seq1	379	3.16301	4.09336e-14	No hit in NR database
comp24889_c0_seq1	670	2.93618	3.49595e-100	conserved hypothetical protein
comp7982_c0_seq1	1545	1.50626	6.61858e-48	Calreticulin-3
comp23754_c0_seq1	1056	2.18073	0	unknown
comp4218_c0_seq1	220	1.31783	4.41583e-07	No hit in NR database
comp25970_c0_seq1	2827	1.26059	2.26321e-124	Zn/Cd P(IB)-type ATPase
comp28858_c0_seq1	519	4.49304	4.58925e-29	No hit in NR database
comp6185_c0_seq1	2030	1.95227	1.64437e-281	HSPRO
comp6909_c0_seq2	2236	1.24236	1.60654e-24	PREDICTED: uncharacterized protein LOC100809696
comp17414_c0_seq4	1461	2.09254	1.87519e-35	PREDICTED: probable leucine-rich repeat receptor-like serine/threonine-protein kinase At3g14840-like
comp5142_c0_seq1	1166	1.03764	2.3367e-23	Pectinesterase inhibitor, putative
comp16985_c0_seq1	870	1.25719	5.22294e-10	No hit in NR database
comp27857_c0_seq1	576	1.90045	4.39362e-21	SAUR family protein
comp7343_c0_seq1	1307	1.3	1.76652e-22	ARF domain class transcription factor
comp23238_c0_seq1	2151	1.15343	0	mitochondrial dicarboxylate carrier protein, putative
comp21264_c0_seq14	5029	1.45289	0	PREDICTED: pleiotropic drug resistance protein 1-like
comp24595_c0_seq1	859	1.37551	1.13398e-85	predicted protein
comp25603_c0_seq1	686	3.92735	9.47299e-119	PREDICTED: probable calcium-binding protein CML31
comp24502_c0_seq1	1190	1.41158	1.71407e-115	uncharacterized protein LOC100500609
comp24480_c0_seq1	761	2.92452	1.86476e-229	predicted protein
comp21014_c0_seq2	1757	2.25437	5.95539e-95	PREDICTED: probable receptor-like protein kinase At5g47070
comp26244_c0_seq1	1593	1.43745	1.06862e-46	predicted protein
comp21285_c0_seq2	1361	1.61514	1.2749e-24	uncharacterized protein LOC100809007
comp5571_c0_seq1	1146	1.80264	9.15232e-38	predicted protein
comp7411_c0_seq1	1621	2.6456	0	PREDICTED: uncharacterized protein LOC100249716
Contig108	2067	1.95746	2.44697e-194	PREDICTED: inactive rhomboid protein 1-like
comp26579_c0_seq1	1337	1.96759	7.02042e-130	harpin-induced protein
comp25480_c0_seq1	1806	1.09236	3.04959e-51	PREDICTED: lysine histidine transporter-like 6
comp7151_c0_seq1	778	2.42904	3.02434e-173	No hit in NR database
comp28359_c0_seq1	1091	3.25643	1.95197e-39	PREDICTED: acid phosphatase 1-like
comp16380_c0_seq1	3623	1.5726	1.56795e-263	PREDICTED: beta-1,3-galactosyltransferase 15
comp23959_c0_seq1	2226	1.34833	2.97762e-201	predicted protein
comp15839_c0_seq2	3653	1.11398	7.51349e-107	PREDICTED: calcium-dependent protein kinase 16
comp24640_c0_seq1	619	2.36222	6.98701e-164	No hit in NR database
comp7782_c0_seq1	1171	1.04668	1.41635e-17	PREDICTED: F-box protein At5g67140
comp24095_c0_seq1	2041	3.06083	0	hypothetical protein VITISV_035274
comp42107_c0_seq1	227	1.22271	6.36257e-05	No hit in NR database
comp23106_c0_seq1	1889	1.37946	0	PREDICTED: formate dehydrogenase, mitochondrial
comp24225_c0_seq1	1340	1.37506	3.4168e-244	PREDICTED: vacuolar protein-sorting-associated protein 37 homolog 2
comp18342_c0_seq1	2948	1.09599	5.0608e-72	PREDICTED: galactinol--sucrose galactosyltransferase
comp15584_c0_seq2	2215	1.35076	2.10695e-59	Os11g0148500
comp14299_c0_seq1	2350	1.36038	5.16666e-52	protein binding protein, putative
comp14901_c0_seq1	1034	1.99419	1.38056e-66	No hit in NR database
comp7992_c0_seq1	1958	1.04933	6.31765e-50	PREDICTED: protein kinase PINOID 2-like
comp7414_c0_seq1	1073	1.27804	9.50728e-14	AP2/ERF domain-containing transcription factor
comp26365_c0_seq1	1524	1.14183	2.60007e-61	PREDICTED: probable protein phosphatase 2C 60-like isoform 1
comp24175_c0_seq1	1003	2.05954	2.43938e-295	hypothetical protein POPTRDRAFT_783792
comp15002_c0_seq1	1600	1.51088	2.22169e-123	Naphthoate synthase, putative
comp18247_c0_seq1	2253	3.45397	0	PREDICTED: laccase-12-like
comp7745_c0_seq2	631	1.32548	4.38955e-12	No hit in NR database
comp27478_c0_seq1	1026	1.2386	4.4625e-20	unknown
comp23275_c0_seq1	1369	1.03593	0	unknown
comp31012_c0_seq1	629	2.06233	9.30736e-25	No hit in NR database
comp18341_c0_seq2	2930	2.9016	0	Aspartic proteinase nepenthesin-1 precursor, putative
comp10444_c0_seq6	1850	1.71461	1.24475e-48	PREDICTED: probable leucine-rich repeat receptor-like protein kinase At4g00330-like
comp18999_c0_seq3	1382	1.31231	4.06114e-245	PREDICTED: uncharacterized protein LOC100253364
comp24173_c0_seq1	635	1.46777	2.16644e-120	No hit in NR database
comp5180_c0_seq1	1155	2.73338	8.745e-120	hypothetical protein POPTRDRAFT_263513
comp27170_c0_seq1	886	1.6297	6.43393e-36	unknown
comp12150_c0_seq1	1253	1.69853	4.69692e-190	No hit in NR database
comp27493_c0_seq1	1902	2.64616	2.2213e-64	fiddlehead-like protein
comp13915_c0_seq1	1631	1.58552	8.10852e-141	PREDICTED: cysteine-rich receptor-like protein kinase 10-like
comp19483_c0_seq15	4208	2.24826	0	ABC transporter A family member 2
comp19061_c0_seq2	1302	1.47214	3.72004e-43	PREDICTED: uncharacterized protein LOC100249178
comp26780_c0_seq1	914	1.18318	4.91067e-17	No hit in NR database
comp27039_c0_seq1	487	1.89318	2.56324e-28	No hit in NR database
comp24001_c0_seq1	1687	4.08856	0	unnamed protein product
comp6934_c0_seq1	1032	3.35311	6.13288e-52	No hit in NR database
comp18513_c0_seq3	3359	2.68288	0	unnamed protein product
comp25399_c0_seq1	2659	2.22909	1.97827e-245	Avr9/Cf-9 rapidly elicited protein 276
comp25688_c0_seq1	2002	1.41082	9.34387e-76	unnamed protein product
comp25016_c0_seq1	1836	1.06917	2.41749e-87	PREDICTED: basic 7S globulin-like
comp28260_c0_seq1	1990	1.06407	3.61267e-22	Pectinesterase-2 precursor, putative
comp14221_c0_seq2	2609	2.57974	5.44447e-130	PREDICTED: uncharacterized protein LOC100266416
comp10190_c0_seq2	2198	1.43459	2.83821e-109	PREDICTED: electron transfer flavoprotein-ubiquinone oxidoreductase, mitochondrial-like
comp13697_c0_seq1	1458	1.22997	1.8001e-71	oxidoreductase
comp6732_c0_seq1	1784	3.76775	0	predicted protein
comp6696_c0_seq2	1772	1.40736	4.72753e-92	ATPP2-A13, putative
comp24103_c0_seq1	1206	3.13139	0	predicted protein
comp14423_c0_seq1	1834	1.22978	3.3959e-113	predicted protein
comp25751_c0_seq1	1246	1.20966	3.20969e-36	predicted protein
comp14888_c0_seq2	1334	1.22853	1.55984e-73	PREDICTED: pyrrolidone-carboxylate peptidase
comp13879_c0_seq3	1194	3.13375	7.88928e-202	unknown
comp5453_c0_seq1	994	2.01637	9.40805e-36	PREDICTED: zinc finger protein 3-like
comp10050_c0_seq1	792	1.84574	3.37735e-119	PREDICTED: uncharacterized protein LOC100249745
comp25788_c0_seq1	1362	1.33476	1.45291e-71	predicted protein
comp6905_c0_seq1	3103	2.94833	8.2554e-130	glutamate-gated kainate-type ion channel receptor subunit GluR5
comp26970_c0_seq1	565	7.93807	4.41255e-25	No hit in NR database
comp29615_c0_seq1	425	1.25444	2.56015e-10	No hit in NR database
comp15399_c0_seq1	2380	1.46551	4.49295e-201	GRAS family transcription factor
Contig104	2101	4.11681	0	PREDICTED: uncharacterized protein LOC100257701
comp19419_c0_seq6	2068	1.68588	1.65686e-107	predicted protein
comp5376_c0_seq1	1551	1.01025	4.51451e-20	PREDICTED: E3 ubiquitin-protein ligase BAH1
Contig21	1350	4.49695	9.31979e-293	conserved hypothetical protein
comp24947_c0_seq1	1392	2.22664	1.6975e-271	catalytic, putative
comp22593_c0_seq4	1664	1.19791	5.97389e-58	PREDICTED: uncharacterized acetyltransferase At3g50280-like
comp27355_c0_seq1	1239	3.7847	3.49235e-170	predicted protein
comp7849_c0_seq1	1013	1.16504	8.27684e-25	zinc finger protein
comp5474_c0_seq1	1333	1.22115	5.25744e-26	predicted protein
comp19530_c0_seq2	4063	4.60223	0	PREDICTED: putative calcium-transporting ATPase 13, plasma membrane-type-like
comp10518_c0_seq2	993	1.92641	1.64782e-33	PREDICTED: auxin-induced protein 22D
comp7363_c0_seq1	1163	1.1461	9.02208e-20	PREDICTED: uncharacterized protein LOC100815222
comp11656_c0_seq1	1521	1.05692	4.84989e-15	No hit in NR database
comp15626_c0_seq1	1208	2.58033	0	conserved hypothetical protein
comp23552_c0_seq1	731	3.59404	0	No hit in NR database
comp5953_c0_seq1	1743	1.02876	1.47672e-74	predicted protein
comp23483_c0_seq1	985	1.06819	0	PREDICTED: cysteine-rich repeat secretory protein 38
comp25609_c0_seq1	1651	1.6471	9.27124e-118	hypothetical protein VITISV_037092
comp26097_c0_seq1	2158	2.10565	2.25698e-78	PREDICTED: cytochrome P450 86B1
comp26000_c0_seq1	970	1.41711	1.01512e-86	predicted protein
comp15621_c0_seq2	802	1.42043	2.25983e-34	No hit in NR database
comp11690_c0_seq3	1625	1.01157	9.26129e-24	No hit in NR database
comp17169_c0_seq2	1623	1.04764	3.9048e-15	PREDICTED: nuclear transcription factor Y subunit A-10-like
comp23908_c0_seq1	1265	6.45144	0	S-like RNase
comp12725_c0_seq3	1288	1.3925	0	acireductone dioxygenase
comp21656_c0_seq4	1469	1.25866	3.18381e-80	No hit in NR database
comp25074_c0_seq1	1485	4.73616	0	predicted protein
comp25921_c0_seq1	936	1.18882	6.26745e-41	hypothetical protein ARALYDRAFT_891603
comp23421_c0_seq1	662	2.04188	0	predicted protein
comp27928_c0_seq1	1084	1.10918	1.1965e-10	DUF26 domain-containing protein 1 precursor, putative
comp22158_c0_seq5	3485	1.93601	1.25359e-270	Serine/threonine-protein kinase PBS1, putative
comp18470_c0_seq1	1861	2.82222	1.74851e-100	PREDICTED: chitin-inducible gibberellin-responsive protein 1-like
comp23456_c0_seq1	697	1.4179	7.54645e-186	unknown
comp15678_c0_seq1	732	1.53517	7.53807e-16	PREDICTED: uncharacterized protein LOC100854205
comp16638_c0_seq1	405	3.26291	1.08863e-18	No hit in NR database
comp6131_c0_seq1	2165	1.0776	1.76742e-97	PREDICTED: L-gulonolactone oxidase-like
comp6510_c0_seq1	568	3.07748	6.58957e-32	No hit in NR database
comp8173_c0_seq1	843	1.55183	1.05578e-64	PREDICTED: heme oxygenase 1, chloroplastic-like
comp20776_c0_seq10	2132	1.8256	0	unnamed protein product
comp13311_c0_seq2	1282	3.23112	7.25333e-59	hypothetical protein VITISV_028562
comp23768_c0_seq1	1078	1.33452	1.5589e-135	hypothetical protein MTR_1g083420
comp26930_c0_seq1	2783	2.56545	1.79451e-151	protein kinase
comp14614_c0_seq1	1898	1.88188	4.67773e-170	PREDICTED: UDP-glycosyltransferase 85A2
comp11467_c0_seq1	218	1.42711	4.04431e-07	No hit in NR database
comp30420_c0_seq1	373	1.07493	1.00645e-07	No hit in NR database
comp22170_c0_seq7	617	1.99988	3.71901e-18	hypothetical protein MYCGRDRAFT_30981, partial
comp20453_c0_seq1	1392	1.01383	3.23052e-12	unnamed protein product
comp28589_c0_seq1	275	1.41513	8.56429e-08	No hit in NR database
comp5747_c0_seq2	877	1.03368	7.15326e-203	autophagy 8a
comp10018_c0_seq1	1860	2.01571	1.48721e-140	cytochrome P450
comp23829_c0_seq1	1753	1.67939	0	ethylene response factor 13
comp26267_c0_seq1	1062	2.16228	3.13616e-68	uncharacterized protein LOC100306377
comp23509_c0_seq1	1564	3.46587	0	PREDICTED: cationic peroxidase 1-like
comp10413_c1_seq2	1234	1.29521	1.21458e-21	sinapyl alcohol dehydrogenase
comp12059_c0_seq1	963	3.12003	6.10064e-202	PREDICTED: non-specific lipid-transfer protein-like protein At2g13820-like
comp29081_c0_seq1	820	8.44057	1.98675e-33	protein with unknown function
comp5677_c0_seq1	1675	1.76191	1.6267e-195	PREDICTED: uncharacterized protein LOC100775780
comp14895_c0_seq1	2256	1.12514	2.05219e-98	No hit in NR database
comp17962_c0_seq2	2675	1.04335	3.42946e-79	Tellurite resistance protein tehA, putative
comp31145_c0_seq1	538	1.04431	4.89317e-13	No hit in NR database
comp25645_c0_seq1	2076	1.57964	5.39728e-197	PREDICTED: probable protein phosphatase 2C 6-like
comp25670_c0_seq1	1685	2.6476	2.21463e-181	predicted protein
comp23676_c0_seq1	563	2.82822	1.52262e-205	No hit in NR database
comp27049_c0_seq1	813	2.00261	1.1894e-27	conserved hypothetical protein
comp14564_c0_seq1	1194	1.92969	4.07646e-151	PREDICTED: uncharacterized protein LOC100254413
comp27721_c0_seq1	984	2.09953	1.21453e-32	abscisic acid receptor PYR1
comp25011_c0_seq1	1313	1.0553	6.7194e-58	predicted protein
comp5154_c0_seq2	1581	1.24385	6.42784e-39	unnamed protein product
comp5345_c0_seq1	3023	1.52968	3.47592e-71	PREDICTED: uncharacterized protein LOC100260735
comp14167_c0_seq4	2009	1.11872	1.80701e-80	PREDICTED: protein DA1-related 1-like
comp23837_c0_seq1	1497	1.76746	0	syntaxin, putative
comp20929_c0_seq12	2514	2.08931	3.78432e-111	unnamed protein product
comp9171_c0_seq2	1090	2.27379	3.93038e-106	TPA: BRASSINOSTEROID INSENSITIVE 1-associated receptor kinase 1
comp14729_c0_seq1	1808	1.37897	1.4731e-52	PREDICTED: adiponectin receptor protein 2
comp23026_c1_seq1	897	1.0819	9.34141e-11	PREDICTED: ABC transporter B family member 15-like
comp18935_c0_seq1	2845	1.82538	4.75126e-97	PREDICTED: ABC transporter G family member 7-like
comp8975_c0_seq2	1557	1.16808	9.16623e-30	predicted protein
comp8244_c0_seq2	2147	1.20548	1.32963e-35	PREDICTED: E3 ubiquitin-protein ligase At4g11680-like
comp25918_c0_seq1	538	1.90535	1.76407e-51	No hit in NR database
comp24659_c0_seq1	1204	1.9711	4.28057e-222	PREDICTED: probable calcium-binding protein CML48
comp19023_c0_seq9	2916	1.93587	3.74505e-158	transferase, transferring glycosyl groups, putative
comp6176_c0_seq1	2666	2.07996	0	predicted protein
comp17031_c0_seq1	2246	1.27737	3.11667e-115	unnamed protein product
comp23364_c0_seq1	2775	2.69091	0	vacuolar H+-pyrophosphatase
comp22068_c0_seq6	577	1.07451	2.75521e-99	conserved hypothetical protein
comp25485_c0_seq1	3026	1.04974	7.31933e-121	protein phosphatase, putative
comp27154_c0_seq1	563	2.48607	1.32273e-44	No hit in NR database
comp21229_c1_seq2	1249	3.02132	0	predicted protein
comp26079_c0_seq1	1865	1.18858	1.45899e-70	PREDICTED: UDP-glycosyltransferase 76C4
comp22016_c0_seq1	2280	1.512	2.01258e-40	Serine/threonine protein phosphatase PP1
comp25072_c0_seq1	2000	1.55944	1.03709e-272	hypothetical protein VITISV_040196
comp8921_c0_seq1	1282	1.28865	1.51811e-23	PREDICTED: heat stress transcription factor B-2a-like
comp21029_c0_seq2	554	2.00141	0	wound-induced protein
comp17807_c0_seq2	910	4.34817	0	abscisic stress-ripening protein 1
comp5779_c0_seq1	3615	1.51431	0	PREDICTED: protein TRANSPORT INHIBITOR RESPONSE 1-like
comp26122_c0_seq1	898	1.86671	2.03664e-65	No hit in NR database
comp21867_c0_seq1	2061	2.05575	0	PREDICTED: UDP-glycosyltransferase 71C4
comp6799_c0_seq2	956	1.35154	8.94637e-45	hypothetical protein VITISV_005451
comp7120_c0_seq1	1396	2.94141	4.75237e-76	predicted protein
comp23385_c0_seq1	932	4.6195	0	predicted protein
comp12028_c1_seq1	767	3.31956	2.3971e-50	ubiquitin precursor
comp24041_c0_seq1	1837	1.94145	0	ER glycerol-phosphate acyltransferase
comp5947_c0_seq1	1555	1.07405	1.18616e-70	phenazine biosynthesis protein, putative
comp21969_c0_seq19	4462	1.827	0	predicted protein
comp26984_c0_seq1	1171	1.24731	7.14187e-23	PREDICTED: uncharacterized protein LOC100266884
comp15900_c0_seq2	701	3.96978	1.83164e-31	No hit in NR database
comp28282_c0_seq1	1698	1.19726	1.32002e-22	PREDICTED: protein COBRA
comp26948_c0_seq1	1348	4.71636	3.98369e-146	Gibberellin 2-oxidase
comp26088_c0_seq1	833	1.15979	1.38601e-34	autophagy-related protein 8
comp27659_c0_seq1	1216	2.06811	3.13941e-65	AP2/ERF domain-containing transcription factor
comp37647_c0_seq1	380	3.21561	6.74639e-18	No hit in NR database
comp20546_c0_seq1	544	2.30751	2.02306e-15	No hit in NR database
comp24552_c0_seq1	1058	2.90242	0	PREDICTED: LOB domain-containing protein 41-like
comp22238_c0_seq15	2384	1.3305	3.46372e-41	PREDICTED: cysteine-rich receptor-like protein kinase 10-like
comp27225_c0_seq1	771	1.18318	2.03086e-13	unknown
comp7245_c0_seq1	1424	1.53277	2.99706e-31	predicted protein
comp27078_c0_seq1	442	2.74	1.83594e-66	No hit in NR database
comp24139_c0_seq1	801	1.97456	1.71182e-295	No hit in NR database
comp11311_c0_seq2	1989	1.11372	7.85884e-22	PREDICTED: F-box/kelch-repeat protein At2g44130
comp24384_c0_seq1	2120	1.39281	0	alanine-glyoxylate aminotransferase, putative
comp19035_c0_seq1	2304	1.963	1.42712e-51	PREDICTED: zeaxanthin epoxidase, chloroplastic-like
comp6835_c0_seq2	3901	1.18175	6.32746e-209	PREDICTED: phosphoenolpyruvate carboxykinase [ATP]-like
comp32879_c0_seq1	335	1.73459	4.2851e-32	No hit in NR database
comp24376_c0_seq1	1004	2.11379	1.03681e-165	PREDICTED: glutathione S-transferase U17 isoform 1
comp23494_c0_seq1	787	2.48797	0	RecName: Full=CASP-like protein POPTRDRAFT_798217
comp22930_c0_seq11	2665	1.17629	5.87367e-172	No hit in NR database
comp7304_c0_seq1	413	2.71924	7.43179e-15	Peroxidase
comp27712_c0_seq1	1437	1.99492	9.24636e-56	transcription factor MYB101
comp25796_c0_seq1	2125	1.21926	3.237e-95	PREDICTED: uncharacterized glycosyltransferase AGO61-like
comp17530_c0_seq7	2314	1.5236	0	phosphatidic acid phosphatase, putative
comp18373_c0_seq1	2303	1.05414	6.96745e-89	conserved hypothetical protein
comp5463_c0_seq1	2944	1.52298	8.74707e-66	verticillium wilt resistance-like protein
comp26860_c0_seq1	1252	1.1858	1.39237e-29	PREDICTED: ethylene-responsive transcription factor ERF010-like
comp26120_c0_seq1	1426	1.07607	1.66605e-47	expansin 11 precursor
comp10109_c0_seq1	947	1.35698	8.6241e-31	predicted protein
comp21058_c0_seq3	3118	1.33215	8.89776e-152	unnamed protein product
comp27569_c0_seq1	1731	3.25778	2.64393e-171	conserved hypothetical protein
comp25775_c0_seq1	1164	1.24266	1.84022e-35	DNA-binding storekeeper protein-like protein
comp6726_c0_seq1	1700	1.17393	3.89206e-199	unknown
comp18442_c0_seq1	2931	1.13314	1.33712e-29	No hit in NR database
comp5639_c0_seq1	1028	1.39326	1.45099e-135	glutaredoxin, grx, putative
comp19310_c0_seq1	2218	1.11565	3.33038e-88	PREDICTED: aspartic proteinase-like protein 2-like
comp5916_c0_seq1	664	3.69494	6.8886e-78	uncharacterized protein LOC100527189
comp17048_c0_seq1	257	1.18318	4.20131e-07	No hit in NR database
comp25533_c0_seq1	915	1.80249	2.21174e-128	PREDICTED: chaperone protein dnaJ 11, chloroplastic-like
comp5080_c0_seq2	1477	1.04813	4.23089e-19	PREDICTED: putative esterase HI_1161-like
comp26534_c0_seq1	1315	1.42062	3.65667e-36	Aldolase-type TIM barrel family protein
comp5743_c0_seq1	3818	1.50952	0	PREDICTED: pentatricopeptide repeat-containing protein At2g32230, mitochondrial-like
comp21293_c1_seq1	623	3.42112	0	predicted protein
comp27182_c0_seq1	1030	1.00631	1.2694e-14	PREDICTED: uncharacterized protein LOC100252506
comp21142_c0_seq7	3096	1.51061	2.28607e-139	PREDICTED: 2-aminoethanethiol dioxygenase
comp6189_c0_seq1	2055	2.063	0	hypothetical protein VITISV_020872
comp14451_c0_seq1	2637	1.4597	4.7786e-50	PREDICTED: scarecrow-like protein 14-like
comp24359_c0_seq1	1033	2.01484	0	Os04g0493400
comp6257_c0_seq1	852	3.30127	2.40981e-143	predicted protein
comp26799_c0_seq1	1371	1.06906	2.01625e-33	PREDICTED: uncharacterized protein LOC100795652
comp25714_c0_seq1	1488	1.12274	3.65848e-84	PREDICTED: uncharacterized protein LOC100260374
comp25384_c0_seq1	1733	1.25619	3.96909e-79	PREDICTED: protein kinase 2B, chloroplastic
comp23728_c0_seq1	1922	2.07265	0	cinnamyl alcohol dehydrogenase
comp24265_c0_seq1	2279	1.19327	3.88402e-106	PREDICTED: pentatricopeptide repeat-containing protein At2g42920, chloroplastic
comp37078_c0_seq1	204	1.45882	1.79814e-07	No hit in NR database
comp5105_c0_seq1	1201	1.08344	1.36715e-21	PREDICTED: uncharacterized protein LOC100855285
comp6022_c0_seq1	888	4.0404	9.95465e-212	No hit in NR database
comp23731_c0_seq1	1952	2.01479	0	conserved hypothetical protein
comp21469_c0_seq4	2467	1.83361	0	putative receptor ser/thr protein kinase
comp1386_c0_seq1	377	5.48697	1.14431e-20	hypothetical protein TC0129 [imported] - Chlamydia muridarum (strain Nigg)
comp24140_c0_seq1	1024	2.66397	0	temperature-induced lipocalin
comp24575_c0_seq1	1496	1.82814	3.5778e-146	ethylene-responsive-element-binding factor 12
comp5004_c0_seq1	347	1.22166	5.00582e-05	No hit in NR database
comp26757_c0_seq1	1340	3.72437	0	GDSL-lipase
comp18156_c0_seq2	1557	1.09947	1.19289e-124	pto-interacting protein 1
comp24915_c0_seq1	1064	1.15457	2.25615e-65	PREDICTED: uncharacterized protein LOC100821286
comp6199_c0_seq1	1263	4.38482	1.20089e-237	unknown
comp12241_c0_seq1	1828	1.38749	8.45584e-162	PREDICTED: serine/threonine-protein kinase HT1-like
comp19214_c0_seq5	2643	2.70903	8.30034e-127	PREDICTED: glutamyl-tRNA(Gln) amidotransferase subunit A-like
comp24165_c0_seq1	1339	1.28961	3.09928e-187	PREDICTED: uncharacterized protein LOC100260806
comp25426_c0_seq1	1056	1.05407	1.64526e-32	calcium-binding protein
comp9704_c1_seq1	1181	1.61295	1.29745e-60	gi|41059804|gb|AAR99376.1| ring domain containing protein
comp28066_c0_seq1	841	1.225	2.2379e-12	unknown
comp21826_c0_seq1	265	2.08651	8.82309e-13	senescence-associated protein
comp7149_c0_seq1	604	1.10918	3.27466e-06	No hit in NR database
comp28502_c0_seq1	1596	3.45882	1.23174e-111	predicted protein
comp22895_c1_seq1	943	3.13108	4.66861e-106	PREDICTED: uncharacterized protein LOC100790537
comp24933_c0_seq1	611	3.49486	6.8869e-228	conserved hypothetical protein
comp23976_c0_seq1	1019	1.79061	1.66759e-230	lipid binding protein, putative
comp25901_c0_seq1	1712	1.3062	1.11259e-60	UDP-glucose:flavonoid-O-glucosyltransferase
comp17913_c0_seq1	1322	2.72638	2.03486e-274	ethylene-responsive factor-like protein 1
comp10184_c0_seq1	2512	1.84331	7.22435e-170	PREDICTED: two-component response regulator-like APRR5-like
comp27306_c0_seq1	1940	1.39195	1.30753e-61	allene oxide synthase
comp26134_c0_seq1	1411	1.15952	3.59055e-34	PREDICTED: serine/threonine-protein kinase-like protein ACR4
comp28641_c0_seq1	746	2.35744	1.02634e-23	lipid body membrane protein
comp28118_c0_seq1	965	2.68708	1.23709e-55	PREDICTED: uncharacterized protein LOC100255095
comp27926_c0_seq1	1853	1.57302	1.31421e-35	serine/threonine protein kinase, putative
comp18430_c0_seq3	2673	1.09155	3.94729e-34	gi|22854880|gb|AAN09798.1| benzoyl coenzyme A: benzyl alcohol benzoyl transferase
comp28769_c0_seq1	448	1.91499	1.1141e-10	No hit in NR database
comp27939_c0_seq1	939	1.42419	4.986e-17	conserved hypothetical protein
comp21370_c0_seq5	1138	1.47218	2.4486e-46	No hit in NR database
comp28445_c0_seq1	849	1.73483	1.50371e-20	PREDICTED: uncharacterized protein LOC100246130
comp14444_c0_seq1	878	1.36827	1.19283e-39	conserved hypothetical protein
comp24550_c0_seq1	1049	1.6775	1.03517e-154	PREDICTED: protein LURP-one-related 15
comp10111_c0_seq3	1860	2.41273	7.74462e-105	PREDICTED: probable receptor-like protein kinase At5g47070
comp27320_c0_seq1	982	1.78688	2.4058e-45	class IV chitinase
comp5335_c0_seq2	2340	1.26323	2.96287e-59	calcium-dependent protein kinase
comp5687_c0_seq2	3506	1.15923	8.06895e-255	putative potassium transporter HAK1p
comp23532_c0_seq1	2223	1.63392	0	phosphate transporter protein1
comp13620_c0_seq2	1710	1.1461	1.86862e-57	predicted protein
comp15309_c0_seq4	1913	1.34546	1.47965e-33	PREDICTED: uncharacterized protein LOC100820379
comp28149_c0_seq1	733	2.22651	1.8723e-22	conserved hypothetical protein
comp7295_c0_seq1	936	1.73338	1.06203e-19	hypothetical protein VITISV_011978
comp5842_c0_seq1	1110	2.22425	0	glutathione-S-transferase 2
comp27934_c0_seq1	1212	1.32709	1.86138e-20	hypothetical protein VITISV_037591
comp14738_c0_seq1	1724	1.36332	2.24526e-213	catalytic, putative
comp12861_c0_seq1	1303	1.05884	0	glutathione-S-transferase 2
comp6406_c0_seq1	1055	2.46859	5.3165e-29	PREDICTED: probable LRR receptor-like serine/threonine-protein kinase At1g56130-like
comp26493_c0_seq1	978	1.04597	5.18025e-20	uncharacterized protein LOC100500268
comp11570_c0_seq1	597	9.34809	1.60326e-55	No hit in NR database
comp25696_c0_seq1	1955	3.03782	0	aspartyl protease
comp15456_c0_seq2	1112	2.61733	0	PREDICTED: non-specific lipid-transfer protein-like protein At2g13820-like
comp12300_c0_seq2	2069	1.14659	1.28577e-50	glutaredoxin family protein
Contig49	2647	1.65031	3.33519e-73	PREDICTED: uncharacterized protein LOC100265442
comp23950_c0_seq1	1668	1.05722	1.55833e-237	PREDICTED: probable sarcosine oxidase-like
comp47381_c0_seq1	316	4.48087	7.42789e-15	No hit in NR database
comp24737_c0_seq1	1784	1.24459	1.9623e-167	Retinol dehydrogenase
comp15852_c0_seq2	1325	1.31943	4.61467e-43	PREDICTED: E3 ubiquitin-protein ligase At3g02290-like
comp25536_c0_seq1	2820	1.53803	8.03975e-114	PREDICTED: ankyrin repeat domain-containing protein 17-like
comp18280_c0_seq1	1646	1.22378	6.49398e-54	PREDICTED: E3 ubiquitin-protein ligase At3g02290-like
comp19627_c1_seq1	590	3.19375	1.32699e-26	No hit in NR database
comp19228_c0_seq1	1312	1.34992	1.95505e-22	uncharacterized protein LOC100305577 precursor
comp11292_c0_seq1	239	3.28272	1.93376e-12	No hit in NR database
comp7181_c0_seq1	602	1.50941	1.56649e-13	No hit in NR database
comp10398_c0_seq3	2215	4.42874	1.49978e-143	uncharacterized protein LOC100134881
comp5705_c0_seq1	1416	2.52807	0	peroxidase
comp28726_c0_seq1	1006	6.89743	8.98224e-52	No hit in NR database
comp5607_c1_seq2	2602	3.11695	3.02406e-274	hypothetical protein ARALYDRAFT_493746
comp12208_c0_seq1	1647	2.39484	9.13172e-206	predicted protein
comp24382_c0_seq1	1411	1.35358	2.32442e-147	PREDICTED: protein PHYLLO, chloroplastic
comp21306_c0_seq1	1357	2.61299	0	peroxidase
comp23268_c0_seq1	2283	1.1308	0	PREDICTED: L-ascorbate oxidase homolog
comp25254_c0_seq1	1278	5.47126	0	transcription factor AP2-EREBP
comp18129_c0_seq1	2394	1.03939	1.94066e-126	PREDICTED: NAC domain-containing protein 78-like
comp26145_c0_seq1	2705	1.06126	5.92805e-56	Cyclic nucleotide-gated ion channel, putative
comp17833_c0_seq3	1982	4.97027	0	No hit in NR database
comp18863_c0_seq1	884	1.77719	1.3304e-61	predicted protein
comp34842_c0_seq1	270	1.41765	8.48457e-23	No hit in NR database
comp5449_c0_seq1	760	1.37279	3.89763e-14	No hit in NR database
comp28737_c0_seq1	210	3.88362	1.99388e-09	No hit in NR database
comp19914_c0_seq2	1466	1.19286	6.84056e-48	predicted protein
comp21789_c0_seq1	222	2.82704	1.98197e-13	hypothetical protein DICSQDRAFT_73520, partial
comp25115_c0_seq1	1525	1.19593	2.21987e-120	unknown
comp5976_c0_seq1	1766	2.37217	2.57322e-163	hypothetical protein VITISV_035274
comp24107_c0_seq1	1987	1.29695	0	PREDICTED: TOM1-like protein 2-like
comp13719_c0_seq1	2876	1.67725	5.25194e-165	PREDICTED: cyclic nucleotide-gated ion channel 1-like
comp10950_c0_seq1	1343	1.86357	3.1842e-26	PREDICTED: uncharacterized protein LOC100794951
comp16933_c0_seq2	1499	1.10956	1.01048e-18	haloacid dehalogenase-like hydrolase domain-containing protein
comp27446_c0_seq1	1465	1.90546	5.11467e-79	WIZZ
comp15689_c0_seq6	2275	1.4412	2.34573e-81	unnamed protein product
comp13184_c0_seq3	4113	1.90655	1.55473e-151	GTP-binding protein alpha subunit, gna, putative
comp25830_c0_seq1	802	4.76061	0	No hit in NR database
comp21710_c0_seq42	5397	2.37902	0	hypothetical protein SORBIDRAFT_03g025400
comp5941_c0_seq2	3689	1.32209	9.83695e-115	ethylene receptor 2
comp25150_c0_seq1	1554	2.45123	1.39062e-297	Metalloendoproteinase 1 precursor, putative
comp24904_c0_seq1	3299	1.37447	2.02696e-238	unnamed protein product
comp27216_c0_seq1	460	1.23904	1.08117e-09	No hit in NR database
comp11540_c0_seq1	910	1.48087	7.76277e-14	PREDICTED: nudix hydrolase 17, mitochondrial-like
comp20648_c0_seq3	1875	1.16876	4.41717e-21	Lysine histidine transporter
comp23369_c0_seq1	1248	3.6733	0	No hit in NR database
comp21049_c0_seq4	1232	2.66249	1.96644e-52	predicted protein
comp14813_c0_seq1	643	1.17006	1.12635e-28	No hit in NR database
comp25608_c0_seq1	1560	1.77541	1.02764e-151	hypothetical protein VITISV_032988
comp7459_c0_seq2	2187	1.02136	8.89413e-162	PREDICTED: protein kinase APK1A, chloroplastic
comp11113_c0_seq1	2360	1.15517	5.2005e-44	alpha-amylase
comp28348_c0_seq1	744	1.30269	2.83344e-15	No hit in NR database
comp25479_c0_seq1	2041	1.45208	8.19896e-162	unnamed protein product
comp24025_c0_seq1	1412	1.01859	9.6113e-138	PREDICTED: pirin-like protein-like
comp27604_c0_seq1	1488	1.01112	6.2502e-13	uncharacterized protein LOC100778672
comp12167_c0_seq6	2623	1.13072	1.45572e-25	PREDICTED: uncharacterized protein LOC100248068
comp24177_c0_seq1	2743	4.02339	0	ATP-binding cassette transporter, putative
comp7679_c0_seq1	1062	2.8068	1.39866e-182	hypothetical protein VITISV_034276
comp24542_c0_seq1	2388	2.50077	0	predicted protein
comp40452_c0_seq1	246	1.66318	1.75793e-05	No hit in NR database
comp15741_c0_seq1	2038	1.21055	3.17361e-303	predicted protein
comp21198_c0_seq1	666	1.05467	8.14009e-08	Histone H4 (ISS)
comp10905_c0_seq3	1411	3.70529	2.59092e-105	Leucine rich repeat protein
comp25154_c0_seq1	1470	1.51837	3.02489e-187	PREDICTED: delta-1-pyrroline-5-carboxylate synthase
comp22747_c0_seq23	1519	2.16278	4.79937e-44	No hit in NR database
comp14353_c0_seq1	878	1.3548	3.14016e-28	No hit in NR database
comp18786_c0_seq3	1497	1.77964	7.80598e-37	haloacid dehalogenase-like hydrolase domain-containing protein
comp18476_c0_seq4	812	1.66943	1.38246e-31	PREDICTED: uncharacterized protein At1g08160-like
comp15346_c0_seq1	763	1.75996	0	unknown
comp5136_c0_seq1	1763	1.25198	7.77445e-52	predicted protein
comp25339_c0_seq1	1701	1.96279	7.97312e-124	conserved hypothetical protein
comp7089_c0_seq2	2681	1.71156	3.80059e-75	yellow stripe-like protein 3
comp25900_c0_seq1	2339	1.83942	4.08221e-203	PREDICTED: uncharacterized protein LOC100267143
comp24321_c0_seq1	2079	1.29346	2.47877e-154	PREDICTED: lecithine-cholesterol acyltransferase-like 4
comp23759_c0_seq1	2877	1.22833	0	pyruvate decarboxylase 1
comp20785_c0_seq1	2321	1.03012	2.01725e-23	EDS1-like protein, putative
comp17569_c0_seq4	1176	1.56619	1.65148e-31	PREDICTED: uncharacterized protein LOC100264680
comp15331_c0_seq1	1406	1.07778	4.21424e-19	PREDICTED: uncharacterized protein LOC100255693
comp5865_c0_seq1	1133	2.0253	7.72363e-134	PREDICTED: protein yippee-like
comp6132_c0_seq1	1005	1.30126	7.87606e-40	hypothetical protein FPSE_12147
comp24788_c0_seq1	1824	1.30066	1.16249e-152	PREDICTED: uncharacterized protein LOC100258620
comp13431_c0_seq2	889	1.15399	4.97184e-64	predicted protein
comp16661_c0_seq4	1810	1.28882	6.79956e-37	hypothetical protein ARALYDRAFT_339621
comp26497_c0_seq1	847	1.08405	2.26162e-22	protein yippee-like
comp27402_c0_seq1	1448	1.46293	5.6735e-42	PREDICTED: dof zinc finger protein DOF5.4-like
comp25915_c0_seq1	1362	2.13295	1.28792e-123	conserved hypothetical protein
comp13581_c0_seq1	2605	1.15888	2.95572e-83	PREDICTED: uncharacterized protein LOC100255354
comp30699_c0_seq1	203	1.30872	3.60437e-08	No hit in NR database
comp7068_c0_seq2	1966	1.33604	2.50279e-36	Disease resistance protein RPS2, putative
comp5528_c0_seq1	3142	1.17752	5.08037e-40	GRAS family transcription factor
comp25363_c0_seq1	872	1.08862	1.3627e-45	hypothetical protein VITISV_025776
comp13855_c0_seq1	298	5.23847	6.12951e-34	No hit in NR database
comp11131_c0_seq2	2380	1.00465	1.32274e-40	predicted protein
comp13153_c1_seq1	1868	1.29829	4.28385e-39	hypothetical protein VITISV_017207
comp22506_c0_seq45	2769	2.31055	2.99639e-201	ATP binding protein, putative
comp27953_c0_seq1	1775	3.50931	1.48036e-210	PREDICTED: heparanase-like protein 3
comp28674_c0_seq1	458	1.17743	1.51881e-26	multidrug/pheromone exporter, MDR family, ABC transporter family
comp24566_c0_seq1	1656	1.0553	2.55688e-84	PREDICTED: wall-associated receptor kinase-like 10-like
comp32162_c0_seq1	632	1.48526	5.09095e-30	No hit in NR database
comp26892_c0_seq1	3529	1.87983	2.75852e-156	unnamed protein product
comp26582_c0_seq1	1807	1.1333	5.68289e-53	PREDICTED: proline iminopeptidase-like
comp20203_c0_seq4	3554	1.21138	4.47846e-59	hypothetical protein RCOM_0545900
comp27382_c0_seq1	584	2.47143	3.10562e-19	unknown
comp36661_c0_seq1	311	2.55822	2.30877e-13	No hit in NR database
comp23460_c0_seq1	2078	1.64289	0	sucrose/proton-symporter
comp5917_c0_seq2	917	1.17408	3.68124e-33	SAUR-like auxin-responsive protein
comp11192_c0_seq1	1539	1.10527	1.11107e-82	predicted protein
comp19081_c0_seq2	4450	2.30972	1.95721e-175	unnamed protein product
comp26989_c0_seq1	1699	4.63792	1.05512e-221	cytochrome P450, putative
comp7761_c0_seq1	2121	3.45283	6.94332e-115	PREDICTED: uncharacterized protein LOC100241980
comp12846_c0_seq1	948	1.20476	2.69239e-40	PREDICTED: auxin-induced protein 22D
comp26655_c0_seq1	788	1.38482	7.5587e-39	PREDICTED: transcription factor UPBEAT1-like
comp35419_c0_seq1	316	1.26565	4.93709e-05	No hit in NR database
comp29478_c0_seq1	572	1.75216	2.6742e-34	No hit in NR database
comp8800_c0_seq1	1422	2.43952	5.50578e-62	fagopyritol synthase 1
comp24427_c0_seq1	1681	3.83679	0	PREDICTED: GDSL esterase/lipase At1g74460-like
comp23162_c0_seq1	1398	2.94512	0	predicted protein
comp20167_c0_seq1	2131	1.21028	6.0804e-24	PREDICTED: nuclear transcription factor Y subunit A-1-like
comp16865_c1_seq1	989	3.50511	0	gi|167323|gb|AAA33055.1| 5' start site is putative; putative
Contig95	5238	1.23684	5.31713e-180	PREDICTED: ABC transporter C family member 3-like
comp14044_c0_seq2	834	1.40638	1.95999e-41	basic helix-loop-helix (bHLH) DNA-binding family protein
comp5666_c0_seq1	665	2.98069	2.64654e-206	predicted protein
comp6698_c0_seq1	235	1.20785	8.19304e-20	No hit in NR database
comp23533_c0_seq1	980	1.4254	2.50216e-233	microsomal glutathione s-transferase, putative
comp10436_c0_seq2	2463	1.13516	2.42775e-232	predicted protein
comp24967_c0_seq1	1391	1.37394	4.82961e-143	conserved hypothetical protein

## Sheet: Downregulated
Table S3 Genes downregulated in root tips after exposure to Al for 6 h.
Contig Name	Transcript length (bp)	log2(Fold change)	q-value	Annotation
comp10499_c0_seq1	1499	-1.12088	2.61431e-14	unnamed protein product
comp24676_c0_seq1	372	-1.77512	2.73973e-140	peroxidase
comp24254_c0_seq1	462	-1.37481	8.03405e-62	No hit in NR database
comp23037_c4_seq1	480	-1.82666	0	No hit in NR database
comp24150_c0_seq1	772	-1.20913	1.2446e-113	No hit in NR database
comp26337_c0_seq1	815	-4.07948	6.58378e-157	PREDICTED: uncharacterized protein LOC100260660
comp22948_c0_seq1	2431	-1.38002	9.25123e-43	PREDICTED: uncharacterized protein LOC100257230
comp26533_c0_seq1	1158	-2.09548	3.75785e-134	predicted protein
comp11171_c0_seq1	1699	-1.31807	1.15128e-21	predicted protein
comp7565_c0_seq1	2254	-1.26502	1.68786e-36	hypothetical protein VITISV_004910
comp5290_c0_seq1	1221	-1.30653	7.83216e-19	No hit in NR database
comp5881_c0_seq1	3153	-1.03661	1.62254e-75	PREDICTED: potassium channel AKT1-like
comp29714_c0_seq1	281	-1.45892	2.21697e-07	No hit in NR database
comp28056_c0_seq1	411	-1.44908	1.46542e-10	No hit in NR database
comp25008_c0_seq1	1102	-1.30002	6.75142e-97	Zeamatin precursor, putative
comp12272_c0_seq1	2236	-1.01174	2.7391e-71	PREDICTED: aspartokinase 1, chloroplastic-like
comp24934_c0_seq1	1591	-1.10286	7.89552e-110	Caldesmon, putative
comp10674_c0_seq1	2597	-1.47884	2.91266e-66	PREDICTED: uncharacterized protein LOC100259218
comp22384_c0_seq16	2430	-2.07733	0	structural constituent of cell wall, putative
comp27031_c0_seq1	3690	-1.47007	2.58059e-145	PREDICTED: oxysterol-binding protein-related protein 1D-like
comp20136_c0_seq3	1806	-1.17305	1.31921e-28	predicted protein
comp23641_c0_seq1	920	-1.02702	1.69649e-144	uncharacterized protein LOC100811654
comp22650_c0_seq1	2026	-2.33336	0	PREDICTED: probable inorganic phosphate transporter 1-7-like
comp23605_c0_seq1	2139	-2.61361	0	PREDICTED: uncharacterized protein LOC100790707
comp10511_c0_seq1	992	-2.80447	9.36488e-52	unnamed protein product
comp23340_c0_seq1	1499	-1.88071	0	PREDICTED: 1-aminocyclopropane-1-carboxylate oxidase 5
comp24146_c0_seq1	2579	-1.14938	1.14125e-225	predicted protein
comp7037_c0_seq2	1960	-6.25533	3.19976e-286	hypothetical protein SORBIDRAFT_09g021700
comp26692_c0_seq1	1137	-1.82631	1.88292e-93	PREDICTED: uncharacterized protein LOC100267467
comp28577_c0_seq1	343	-1.88211	4.00894e-11	No hit in NR database
comp28478_c0_seq1	1062	-2.3431	1.52483e-32	PREDICTED: uncharacterized protein LOC100242840
comp9269_c0_seq1	1229	-2.25313	0	PREDICTED: LOW QUALITY PROTEIN: peroxidase 24-like
comp7661_c0_seq1	921	-1.36256	2.56668e-15	No hit in NR database
comp25965_c0_seq1	888	-1.06199	6.9076e-36	PREDICTED: uncharacterized protein LOC100243168
comp5748_c0_seq1	316	-1.68853	0	No hit in NR database
comp14880_c0_seq1	3013	-1.08085	1.88994e-159	Heat shock 70 kDa protein, putative
comp27558_c0_seq1	1009	-1.56139	2.44839e-49	predicted protein
comp5850_c0_seq1	796	-1.72068	0	No hit in NR database
comp11562_c0_seq1	1886	-1.05903	3.50305e-63	Xyloglucan 6-xylosyltransferase, putative
comp5354_c0_seq1	1878	-1.03345	1.69174e-40	No hit in NR database
comp25927_c0_seq1	1022	-1.20461	5.08182e-68	cyclin-dependent protein kinase, putative
comp20791_c0_seq2	1865	-1.6894	5.47253e-140	PREDICTED: 3-ketoacyl-CoA synthase 4-like
comp20550_c1_seq3	4772	-1.29442	7.15882e-136	PREDICTED: anaphase-promoting complex subunit 7
comp28444_c0_seq1	1359	-1.30063	4.9663e-67	alpha-tubulin
comp24954_c0_seq1	280	-1.48667	4.0681e-37	No hit in NR database
comp10037_c0_seq1	3237	-2.14304	3.45147e-289	unnamed protein product
comp10581_c0_seq1	2297	-1.9339	4.87738e-85	PERK1-like protein kinase
comp42322_c0_seq1	248	-2.17437	7.524e-10	No hit in NR database
comp15388_c0_seq2	1070	-1.67777	1.14831e-33	unnamed protein product
comp8755_c0_seq1	4541	-1.01154	1.04245e-112	unnamed protein product
comp22520_c0_seq1	1683	-1.72775	1.09808e-115	PREDICTED: uncharacterized acetyltransferase At3g50280-like
comp14922_c0_seq1	1798	-1.86729	2.27998e-245	tubulin beta-5 chain
comp7271_c0_seq1	783	-2.51408	2.57311e-30	PREDICTED: putative DNA-binding protein ESCAROLA-like
comp25838_c0_seq1	2317	-1.06411	1.06162e-110	PREDICTED: COBRA-like protein 7
comp17726_c0_seq3	2332	-1.02425	5.02304e-70	PREDICTED: 3beta-hydroxysteroid-dehydrogenase/decarboxylase isoform 2-like
comp7946_c0_seq1	1552	-1.33081	5.47618e-79	predicted protein
comp25300_c0_seq1	2373	-1.18658	3.2856e-124	predicted protein
comp5993_c0_seq1	3473	-2.7317	0	autoinhibited H+ ATPase
comp14080_c0_seq1	744	-2.35195	1.95911e-38	Alpha-expansin 11 precursor, putative
comp10014_c0_seq1	6918	-1.1636	2.22076e-138	unnamed protein product
comp13837_c0_seq1	348	-1.44843	1.34143e-14	No hit in NR database
comp6624_c0_seq1	1624	-1.09611	7.86291e-42	hypothetical protein ARALYDRAFT_897709
comp10328_c0_seq1	372	-2.08333	3.43695e-35	class IV chitinase
comp6526_c0_seq1	1939	-1.29647	1.67923e-24	PREDICTED: SUN domain-containing protein 3-like
comp24763_c0_seq1	1472	-1.03705	9.30313e-91	predicted protein
comp26471_c0_seq1	222	-2.37906	8.45315e-70	No hit in NR database
comp25248_c0_seq1	1872	-3.61692	0	PREDICTED: farnesylcysteine lyase-like
comp10788_c0_seq1	1484	-2.79099	1.55622e-177	predicted protein
comp14016_c0_seq1	4589	-1.20313	3.6767e-96	conserved hypothetical protein
comp21962_c0_seq1	644	-1.63143	0	No hit in NR database
comp4099_c0_seq1	732	-3.64971	2.12436e-32	unknown
comp5803_c0_seq1	2377	-1.2132	0	PREDICTED: glucomannan 4-beta-mannosyltransferase 2
comp23863_c0_seq1	2061	-2.27018	0	unnamed protein product
comp6974_c0_seq1	1436	-5.47373	4.65566e-123	PREDICTED: jasmonate O-methyltransferase
comp23845_c0_seq1	4130	-1.14783	1.694e-280	hypothetical protein
comp15715_c0_seq1	525	-1.78795	0	No hit in NR database
comp5710_c0_seq1	1196	-1.1709	1.53916e-177	PREDICTED: GATA transcription factor 9
comp27556_c0_seq1	3220	-1.42735	4.60338e-77	predicted protein
comp6958_c0_seq1	791	-2.76619	4.28205e-33	C2 domain-containing protein
comp32570_c0_seq1	443	-3.74109	3.24445e-32	predicted protein
comp8162_c0_seq1	1111	-2.3869	5.42668e-48	transcription factor, putative
comp46131_c0_seq1	540	-1.20814	1.87833e-26	No hit in NR database
comp5837_c0_seq1	2173	-1.72976	0	protein disulfide isomerase precursor
comp13552_c0_seq1	1764	-1.65457	7.41083e-175	cytochrome P450
comp12842_c0_seq1	305	-1.19533	0.00067539	No hit in NR database
comp27612_c0_seq1	774	-2.15744	4.61748e-26	No hit in NR database
comp24865_c0_seq1	3304	-1.38853	0	PREDICTED: probable receptor protein kinase TMK1-like
comp26280_c0_seq1	2403	-1.76979	5.13318e-209	PREDICTED: polyadenylate-binding protein 2-like
comp17658_c0_seq6	1670	-1.03412	3.40482e-18	hypothetical protein
comp19872_c0_seq1	329	-1.07057	0.0001695	hypothetical protein NAEGRDRAFT_82738
comp26467_c0_seq1	1426	-5.20276	1.44143e-247	N-acetyltransferase, putative
comp27298_c0_seq1	1141	-2.57825	7.19178e-104	uncharacterized protein LOC100306192
comp7067_c0_seq2	1325	-2.44512	1.37286e-119	dihydroflavonol-4-reductase
comp11095_c0_seq1	1883	-3.06229	2.4702e-94	predicted protein
comp7136_c0_seq1	1370	-2.49489	1.25492e-66	hypothetical protein ARALYDRAFT_898182
comp25566_c0_seq1	4507	-1.16141	6.43533e-154	PREDICTED: phytochrome A1
comp8349_c0_seq1	3010	-1.94563	1.66869e-257	PREDICTED: probable receptor-like protein kinase At5g61350
comp12169_c0_seq1	1902	-1.22827	3.7721e-156	AMT1;2
comp11433_c0_seq1	2515	-1.11369	7.38965e-47	PREDICTED: uncharacterized protein LOC100245548
comp5584_c0_seq1	1396	-1.38679	1.6167e-45	PREDICTED: uncharacterized protein LOC100262872
comp7185_c0_seq1	2019	-2.29681	8.47735e-137	PREDICTED: proline-rich receptor-like protein kinase PERK1-like isoform 2
comp15297_c0_seq1	1557	-2.03718	8.38354e-96	PREDICTED: UDP-glycosyltransferase 87A1-like
comp28048_c0_seq1	1665	-2.66838	1.01843e-101	hypothetical protein ARALYDRAFT_897709
comp7722_c0_seq2	1885	-1.0388	7.48309e-45	PREDICTED: probable beta-1,3-galactosyltransferase 2-like isoform 1
comp11108_c0_seq2	3287	-1.27934	6.38747e-73	PREDICTED: primary amine oxidase
comp27134_c0_seq1	1300	-1.28769	2.06167e-63	PREDICTED: glutelin type-A 2-like
comp5819_c0_seq1	1202	-1.22045	0	uncharacterized protein LOC100306132
comp5545_c0_seq1	2767	-1.45203	1.72962e-77	PREDICTED: TPR repeat-containing thioredoxin TTL1-like
comp27503_c0_seq3	1760	-1.10141	1.25197e-32	micronuclear linker histone polyprotein, putative
comp35772_c0_seq1	206	-1.09144	0.000688801	No hit in NR database
comp26857_c0_seq1	1498	-1.33537	3.05025e-52	PREDICTED: 31 kDa ribonucleoprotein, chloroplastic isoform 1
comp17102_c0_seq1	1699	-1.86651	1.22148e-119	actin
comp5542_c0_seq1	801	-1.9566	5.63482e-37	GTPase activator ARF, partial
comp26252_c0_seq1	1293	-1.80307	1.66498e-125	unknown
comp18806_c0_seq4	1574	-1.01514	3.89813e-24	predicted protein
comp23808_c0_seq1	659	-2.12811	2.63058e-187	uncharacterized protein LOC100306442 precursor
comp5836_c0_seq1	753	-2.09046	0	No hit in NR database
comp27935_c0_seq1	1009	-1.84687	4.3964e-35	conserved hypothetical protein
comp10923_c0_seq3	1482	-1.32353	5.7758e-35	chalcone synthase
comp15671_c0_seq2	3741	-1.75352	2.63676e-167	predicted protein
comp9950_c1_seq1	687	-1.21631	4.39501e-14	predicted protein
comp16151_c0_seq4	2504	-1.20542	1.74251e-30	PREDICTED: uncharacterized protein LOC100266500
comp22094_c0_seq9	3092	-1.16579	2.0446e-95	hypothetical protein
comp29358_c0_seq1	301	-1.36356	2.2656e-09	No hit in NR database
comp28090_c0_seq1	1043	-1.18639	4.29237e-17	PREDICTED: RING-H2 finger protein ATL70-like
comp26652_c0_seq1	342	-1.21274	9.5848e-13	No hit in NR database
comp23647_c0_seq1	2529	-1.11879	0	PREDICTED: heat shock 70 kDa protein, mitochondrial-like
comp22843_c0_seq10	825	-1.69028	2.71505e-38	predicted protein
comp5150_c0_seq1	1560	-1.07771	1.26146e-32	PREDICTED: 1-aminocyclopropane-1-carboxylate oxidase
comp12849_c0_seq2	1259	-1.60833	0	PREDICTED: aquaporin PIP2-7
comp28138_c0_seq1	1150	-3.37447	1.8631e-82	predicted protein
comp17292_c0_seq2	2108	-2.29628	1.7916e-68	cytokinin oxidase
comp18714_c0_seq1	4818	-1.19121	4.67781e-62	kinesin heavy chain
comp24501_c0_seq1	2799	-1.16919	2.62474e-239	ribosomal RNA methyltransferase, putative
comp20958_c0_seq21	4526	-2.36809	4.62046e-139	hypothetical protein SORBIDRAFT_01g008900
comp16925_c0_seq1	1582	-1.28484	1.5039e-20	unnamed protein product
comp18684_c0_seq1	1895	-2.31519	2.24303e-69	root-specific metal transporter
comp7113_c0_seq2	2244	-1.01033	6.86256e-26	brca1 associated ring domain, putative
comp16915_c0_seq2	1510	-2.65218	6.55461e-51	WRKY transcription factor WRKY109669
comp24805_c0_seq1	779	-1.39818	5.84675e-119	Pistil-specific extensin-like protein
comp28531_c0_seq1	741	-1.55828	9.57156e-16	brassinosteroid-responsive RING-H2
comp28517_c0_seq1	1229	-2.42074	2.12311e-48	hypothetical protein VITISV_006045
comp28367_c0_seq1	1306	-2.82015	2.36886e-64	Syntaxin-124
comp22904_c0_seq18	681	-1.56559	0	No hit in NR database
comp6043_c0_seq1	734	-4.13175	2.34596e-247	S-adenosylmethionine:2-demethylmenaquinone methyltransferase-like protein
comp26769_c0_seq1	2709	-1.06787	5.00983e-61	ubiquitin-protein ligase, putative
comp3856_c0_seq1	412	-1.67352	2.71953e-44	No hit in NR database
comp27131_c0_seq1	821	-1.11739	5.10676e-19	bifunctional inhibitor/lipid transfer protein/seed storage protein-like protein
comp19128_c0_seq2	1573	-1.08377	5.88868e-33	RNA-binding region-containing protein, putative
comp26852_c0_seq1	1402	-1.89241	7.87656e-92	predicted protein
comp24919_c0_seq1	1940	-1.22746	1.15846e-111	putative glutamine synthase 2
comp5636_c0_seq1	2142	-1.04945	4.44961e-296	PREDICTED: uncharacterized protein LOC100798810
comp30392_c0_seq1	875	-1.20085	1.65649e-54	No hit in NR database
comp29329_c0_seq1	347	-1.12716	3.43776e-19	No hit in NR database
comp18637_c0_seq1	441	-1.07113	1.38177e-08	No hit in NR database
comp22131_c0_seq11	5614	-1.3186	0	myosin XI, putative
comp23309_c0_seq1	2265	-1.02344	0	PREDICTED: H/ACA ribonucleoprotein complex subunit 4
comp12002_c0_seq1	540	-1.48179	4.62898e-70	conserved hypothetical protein
comp22944_c1_seq13	4880	-1.34969	1.69453e-84	NBS-LRR disease resistance protein
comp37064_c0_seq1	574	-1.11126	2.98905e-06	No hit in NR database
comp10985_c0_seq1	2119	-1.26528	4.94059e-34	PREDICTED: uncharacterized protein LOC100248464
comp20315_c0_seq2	1731	-1.36936	4.69505e-26	predicted protein
comp27762_c0_seq1	3426	-1.01475	4.07687e-34	PREDICTED: polyribonucleotide nucleotidyltransferase-like
comp28820_c0_seq1	567	-3.87571	1.02215e-29	No hit in NR database
comp14681_c0_seq1	1085	-2.36425	6.64948e-262	PREDICTED: transcription factor bHLH135
comp6981_c0_seq1	1234	-2.12893	4.3892e-63	hypothetical protein MTR_5g030210
comp10575_c0_seq2	1814	-1.0342	1.87877e-18	unnamed protein product
comp27596_c0_seq1	1423	-1.32219	4.6799e-19	PREDICTED: HVA22-like protein i
comp28530_c0_seq1	402	-1.99369	4.66471e-11	conserved hypothetical protein
comp11522_c0_seq1	2759	-1.00757	9.16798e-47	hypothetical protein VITISV_017203
comp21808_c0_seq1	2326	-2.20148	1.6318e-68	PREDICTED: probable inorganic phosphate transporter 1-7-like
comp6519_c0_seq1	693	-5.36371	5.15942e-83	PREDICTED: uncharacterized protein LOC100260660
comp11770_c0_seq1	598	-1.08292	6.5825e-64	unknown
comp25042_c0_seq1	2374	-1.2503	2.65574e-123	hypothetical protein OsI_08223
comp10151_c0_seq1	282	-1.6565	3.46072e-40	uncharacterized protein LOC100789278
comp20462_c0_seq8	4831	-1.35606	4.47164e-62	PREDICTED: pleiotropic drug resistance protein 3-like
comp15645_c0_seq2	1545	-1.04704	1.17692e-60	alkaline phytoceramidase, putative
comp27924_c0_seq1	259	-1.05628	0.000410789	No hit in NR database
comp26566_c0_seq1	1207	-1.44643	2.74368e-78	predicted protein
comp20421_c0_seq21	1234	-1.37437	6.8497e-22	PREDICTED: F-box protein PP2-B1-like
comp27801_c0_seq1	1898	-1.80018	3.37318e-74	resveratrol/hydroxycinnamic acid O-glucosyltransferase
comp28017_c0_seq1	2083	-1.02164	2.59344e-25	cationic amino acid transporter, putative
comp19859_c0_seq5	1595	-1.37361	3.72674e-292	Glutathione transferase
comp10984_c0_seq1	1766	-2.3101	1.21635e-104	p-coumaryl-CoA 3'-hydroxylase
comp13548_c0_seq1	1370	-1.7166	4.78191e-158	PREDICTED: transcription factor RF2b-like
comp7127_c0_seq1	1999	-2.00518	5.26985e-86	1-aminocyclopropane-1-carboxylate synthase
comp27990_c0_seq1	1171	-1.14404	1.48457e-18	PREDICTED: uncharacterized protein LOC100266436
comp11609_c0_seq1	1779	-1.13778	4.71332e-33	PREDICTED: DEAD-box ATP-dependent RNA helicase 57
comp6093_c0_seq1	265	-1.91753	5.81942e-82	hypothetical protein OsI_30884
comp22823_c0_seq10	4517	-1.20534	4.85562e-112	PREDICTED: SPX domain-containing membrane protein At4g22990
comp24822_c0_seq1	1222	-1.12867	3.64455e-73	No hit in NR database
comp7001_c0_seq1	1798	-1.44605	1.21482e-68	cytochrome P450
comp16899_c0_seq1	2295	-2.21818	1.90765e-63	calcium-dependent protein kinase, putative
comp11979_c0_seq1	2315	-1.08518	3.58029e-63	PREDICTED: adenylosuccinate lyase-like
comp25543_c0_seq1	1046	-1.87248	6.8244e-148	conserved hypothetical protein
comp24212_c0_seq1	352	-1.12073	5.68921e-69	uncharacterized protein LOC100777482
comp15575_c1_seq1	1737	-1.06134	2.31471e-39	PREDICTED: O-glucosyltransferase rumi
comp26897_c0_seq1	2244	-1.00201	3.80411e-42	L-galactono-1,4-lactone dehydrogenase
comp8625_c0_seq1	1557	-1.64896	1.47944e-82	xyloglucan endotransglycosylase XET2
comp6524_c0_seq1	1188	-1.19039	1.06989e-27	chaperone protein DNAj, putative
comp25554_c0_seq1	2322	-1.05898	6.01227e-96	PREDICTED: replication protein A 70 kDa DNA-binding subunit isoform 1
comp15942_c0_seq1	886	-1.00508	4.77201e-14	PREDICTED: protein LURP-one-related 4
comp27438_c0_seq1	1419	-1.38188	1.91076e-38	unnamed protein product
comp5395_c0_seq2	1480	-2.59467	2.64858e-111	DNA binding protein, putative
comp5246_c0_seq2	2022	-1.55992	1.25677e-142	o-methyltransferase, putative
comp10487_c0_seq2	1616	-1.06474	2.93705e-24	predicted protein
comp10931_c0_seq1	1872	-1.43936	1.97476e-46	amino acid binding protein, putative
comp10133_c0_seq2	3271	-1.11711	1.72023e-32	PREDICTED: auxin-induced protein 15A
comp8761_c0_seq1	933	-1.22039	6.69861e-11	unnamed protein product
comp23696_c0_seq1	774	-1.67025	7.71901e-274	PREDICTED: uncharacterized protein At5g22580
comp13500_c0_seq1	1880	-1.76123	1.28983e-120	coniferyl aldehyde 5-hydroxylase
comp25017_c0_seq1	2258	-1.17608	4.94892e-127	inorganic phosphate transporter
comp10945_c0_seq1	1789	-2.05203	5.35514e-81	cytochrome P450, putative
comp5437_c0_seq1	2141	-1.30482	1.12496e-30	PREDICTED: uncharacterized protein LOC100251745
comp7111_c0_seq1	1403	-1.0395	1.89673e-185	peroxidase
comp24301_c0_seq1	1190	-1.03087	2.82487e-97	hypothetical protein MTR_5g028350
comp14722_c0_seq2	3406	-1.09488	0	plasma membrane H+-transporting ATPase-like protein
comp26157_c0_seq1	3399	-1.20254	4.16481e-160	PREDICTED: ethylene-insensitive protein 2-like
comp23708_c0_seq1	605	-2.87494	0	PREDICTED: uncharacterized protein LOC100250444
comp27714_c0_seq1	3850	-1.03838	1.31371e-43	ATP binding protein, putative
comp28159_c0_seq1	1196	-2.58643	1.48895e-76	expansin 7 precursor
comp26640_c0_seq1	1837	-1.25035	3.03399e-76	PREDICTED: aspartic proteinase nepenthesin-2
comp24791_c0_seq1	1526	-2.355	0	PREDICTED: uncharacterized protein LOC100253997
comp25438_c0_seq1	705	-1.46326	2.47614e-49	hypothetical protein VITISV_038837
comp7075_c0_seq1	730	-2.39412	6.18599e-47	hypothetical protein
comp13084_c0_seq4	3147	-1.56612	0	sugar transporter, putative
comp28196_c0_seq1	1483	-1.3266	2.55293e-24	PREDICTED: UPF0326 protein At4g17486
comp17757_c0_seq1	1570	-1.10658	9.33419e-51	PREDICTED: pentatricopeptide repeat-containing protein At3g13160, mitochondrial-like
comp27067_c0_seq1	1717	-2.32829	2.08323e-166	sucrose/proton-symporter
comp24730_c0_seq1	959	-3.05273	0	PREDICTED: CASP-like protein At2g38480-like
comp17149_c0_seq3	1166	-4.95523	2.48037e-69	PREDICTED: cucumber peeling cupredoxin-like
comp27447_c0_seq1	1067	-1.73061	7.898e-39	PREDICTED: transcription factor TT2-like
comp430_c0_seq1	328	-1.07397	0.000103679	No hit in NR database
comp33707_c0_seq1	376	-1.62417	1.22774e-08	No hit in NR database
comp23555_c0_seq1	1716	-1.54966	0	fasciclin-like arabinogalactan protein 19
comp15770_c0_seq1	1499	-1.03012	5.96213e-70	PREDICTED: GDSL esterase/lipase 7-like
comp7973_c0_seq1	2189	-1.03262	3.31039e-22	unnamed protein product
comp13861_c0_seq3	2382	-1.77155	0	Cell elongation protein diminuto, putative
comp24811_c0_seq1	2788	-1.08324	5.56328e-166	PREDICTED: endoplasmin homolog
comp23409_c0_seq1	1306	-1.06801	0	arabinogalactan protein
comp28402_c0_seq1	1166	-3.3062	1.34055e-50	PREDICTED: uncharacterized protein LOC100258839
comp28305_c0_seq1	775	-2.51367	6.0747e-27	predicted protein
comp11686_c0_seq1	1744	-1.44908	8.78463e-32	PREDICTED: cytochrome P450 94A1-like
comp5251_c0_seq1	1919	-1.02867	1.02029e-48	CBL-interacting serine/threonine-protein kinase, putative
comp11420_c0_seq1	1732	-1.03275	3.31868e-17	monooxygenase, putative
comp7430_c0_seq2	1413	-1.75172	1.57021e-27	No hit in NR database
comp25705_c0_seq1	1230	-1.30916	4.11809e-119	beta-1,3-glucanase
comp17104_c0_seq2	986	-1.53015	1.72715e-44	No hit in NR database
comp22661_c0_seq1	589	-3.76364	4.78564e-56	No hit in NR database
comp24716_c1_seq1	1401	-1.06356	2.71404e-112	PREDICTED: ribosome production factor 2 homolog
comp24407_c0_seq1	1071	-1.00422	4.59198e-87	aquaglyceroporin
comp26748_c0_seq1	1633	-1.24419	4.03658e-49	PREDICTED: UPF0160 protein MYG1, mitochondrial-like
comp24024_c0_seq1	777	-1.63151	5.5988e-249	No hit in NR database
comp27850_c0_seq1	946	-1.0281	2.00894e-13	unknown
comp27322_c0_seq1	1232	-1.93672	4.19799e-62	Flavonol 4'-sulfotransferase, putative
comp25057_c0_seq1	2235	-1.17435	4.79582e-201	PREDICTED: root phototropism protein 2
comp5455_c0_seq1	2177	-1.09999	1.29643e-33	PREDICTED: probable pectinesterase/pectinesterase inhibitor 59-like, partial
comp24047_c0_seq1	1757	-1.08179	8.45065e-282	PREDICTED: protein disulfide-isomerase
comp25818_c0_seq1	3251	-1.24221	1.68268e-163	PREDICTED: phospholipase D delta-like
comp15120_c0_seq1	3295	-1.19906	8.44076e-55	unnamed protein product
comp24658_c0_seq1	1146	-1.22098	1.67047e-110	PREDICTED: uncharacterized protein LOC100255290
comp7238_c0_seq2	1438	-1.63095	1.32029e-24	unnamed protein product
comp25453_c0_seq1	333	-1.2502	6.07177e-18	No hit in NR database
comp5972_c0_seq1	1943	-2.0168	1.87365e-243	predicted protein
comp25728_c0_seq1	1698	-1.51989	3.12122e-129	PREDICTED: cycloeucalenol cycloisomerase
comp19824_c1_seq3	1914	-1.08271	8.33922e-29	PREDICTED: rop guanine nucleotide exchange factor 2-like
comp15644_c0_seq1	2416	-1.4352	0	hypothetical protein MTR_4g097790
Contig85	4543	-1.10323	1.6363e-135	PREDICTED: DNA polymerase V-like
comp11014_c0_seq1	646	-1.97601	9.40255e-27	Stigma-specific Stig1 family protein
comp26833_c0_seq1	1265	-2.01987	2.09317e-101	PREDICTED: GDSL esterase/lipase 7-like
comp22521_c0_seq3	1580	-1.62625	1.69912e-26	UDP-glucosyltransferase, putative
comp28136_c0_seq1	1512	-1.27815	1.92446e-20	conserved hypothetical protein
comp44299_c0_seq1	291	-1.68796	2.19584e-23	No hit in NR database
comp12744_c0_seq1	576	-1.27099	6.95647e-08	No hit in NR database
comp26685_c0_seq1	1053	-1.0558	5.40625e-23	hypothetical protein VITISV_012183
comp25799_c0_seq1	877	-1.40765	2.73078e-74	21 kDa protein precursor, putative
comp27805_c0_seq1	1770	-2.40778	5.26532e-90	F-box and wd40 domain protein, putative
comp27601_c0_seq1	2004	-1.04459	3.26851e-44	PREDICTED: L-ascorbate oxidase-like
comp16969_c0_seq2	810	-1.45572	1.41206e-14	conserved hypothetical protein
comp6514_c0_seq1	1809	-1.60562	1.13257e-31	PREDICTED: serine carboxypeptidase-like 34-like
comp5725_c0_seq1	1284	-1.53482	0	unnamed protein product
comp24223_c0_seq1	1741	-1.03968	3.8573e-226	fasciclin-like arabinogalactan protein 10
comp16918_c0_seq1	2657	-2.09601	2.43063e-94	Xyloglucan galactosyltransferase KATAMARI1, putative
comp22255_c1_seq2	1110	-2.7886	1.3573e-81	predicted protein
comp6245_c0_seq1	2198	-1.08887	1.9784e-155	PREDICTED: uncharacterized protein LOC100264719
comp27264_c0_seq1	1323	-1.24853	3.72301e-18	predicted protein
comp19927_c1_seq1	453	-1.47551	6.92838e-19	No hit in NR database
comp18626_c0_seq3	1679	-1.92993	6.72979e-58	receptor serine-threonine protein kinase, putative
comp8232_c0_seq1	375	-1.23604	1.64996e-06	No hit in NR database
comp5986_c0_seq1	812	-2.12082	1.21124e-127	gi|6979167|gb|AAF34341.1|AF119365_1 latex profilin Hev b 8
comp25999_c0_seq1	2126	-1.24298	1.66271e-90	Glycerol-3-phosphate transporter, putative
comp23833_c0_seq1	2019	-2.52783	0	sodium/calcium exchanger protein
comp20704_c0_seq2	3234	-1.00505	5.87824e-102	ATP binding protein, putative
comp27064_c0_seq1	1588	-1.25441	3.82401e-49	AP2 domain class transcription factor
comp16034_c0_seq1	229	-1.40178	7.81709e-08	No hit in NR database
comp27384_c0_seq1	4024	-1.05249	2.24207e-69	PREDICTED: DNA-directed RNA polymerase I subunit RPA2
comp24784_c0_seq1	1264	-2.67573	0	cationic peroxidase isozyme 40K precursor
comp5400_c0_seq1	1112	-1.88021	3.57306e-49	adenine nucleotide alpha hydrolases-like protein, partial
comp22258_c0_seq1	1180	-2.56007	0	predicted protein
Contig24	1079	-1.07977	1.97264e-299	hypothetical protein ARALYDRAFT_492241
comp21204_c0_seq39	6584	-1.11468	3.26043e-147	PREDICTED: ABC transporter B family member 13-like
comp11974_c0_seq1	723	-1.49547	9.65748e-163	predicted protein
comp7006_c0_seq1	1240	-1.07985	2.66483e-19	unknown
comp11705_c0_seq1	6506	-1.21476	5.01739e-103	PREDICTED: uncharacterized protein LOC100248664
comp8576_c0_seq1	720	-1.48735	2.82019e-13	No hit in NR database
comp18944_c0_seq3	1712	-1.39855	3.15306e-27	unknown
comp11507_c0_seq1	1843	-1.54962	1.14658e-32	PREDICTED: type I inositol-1,4,5-trisphosphate 5-phosphatase CVP2-like
comp20364_c0_seq1	2363	-1.01045	3.71611e-125	tonoplast intrinsic protein, putative
comp18698_c0_seq1	2710	-2.77566	1.41363e-90	sulfate transporter, putative
comp5436_c0_seq2	769	-1.74643	1.71968e-20	AP2/ERF domain-containing transcription factor
comp28345_c0_seq1	705	-1.54655	1.48528e-14	No hit in NR database
comp22234_c0_seq2	582	-1.08576	1.68314e-233	No hit in NR database
comp27021_c0_seq1	1916	-1.08812	2.58359e-34	hypothetical protein VITISV_007011
comp15503_c0_seq3	2287	-1.00408	1.43435e-39	conserved hypothetical protein
comp27292_c0_seq1	313	-1.26042	0.000259653	No hit in NR database
comp5477_c0_seq1	804	-1.124	3.72048e-13	putative ribulose 1,5 biphosphate carboxylase small subunit percursor
comp5369_c0_seq2	2094	-1.09605	4.29442e-39	white-brown-complex ABC transporter family
comp27090_c0_seq1	296	-2.00444	4.67061e-21	No hit in NR database
comp26275_c0_seq1	1990	-2.03313	1.43434e-111	PREDICTED: BAHD acyltransferase DCR-like
comp5146_c0_seq2	1287	-1.19746	2.63133e-32	predicted protein
comp5775_c0_seq1	3755	-1.10653	0	glycosyl hydrolase family 9
comp22436_c1_seq87	4537	-1.52831	2.02482e-124	PREDICTED: DNA polymerase I-like
comp27371_c0_seq1	828	-1.76049	4.03374e-36	thioredoxin H
comp5598_c0_seq2	1920	-2.11817	0	PREDICTED: uncharacterized protein LOC100265113
comp6897_c0_seq1	915	-1.0665	2.44581e-119	No hit in NR database
comp28115_c0_seq1	1266	-1.04496	2.17269e-13	predicted protein
comp58550_c0_seq1	271	-1.02193	0.000718161	No hit in NR database
comp24952_c0_seq1	887	-1.35976	1.75236e-119	hydrogen peroxide-induced 1
comp28372_c0_seq1	1099	-1.13874	1.09698e-12	short chain alcohol dehydrogenase, putative
comp25771_c0_seq1	827	-1.39895	3.74708e-61	hypothetical protein VITISV_028080
comp11604_c0_seq1	1478	-1.67354	5.21612e-34	mitochondrial F1-ATPase gamma subunit
comp27950_c0_seq1	437	-1.86283	8.61471e-21	No hit in NR database
comp5736_c0_seq1	1792	-1.18824	0	unnamed protein product
comp6025_c0_seq2	2352	-1.17276	2.75314e-119	CPK related kinase 5
comp23437_c0_seq1	856	-1.00643	5.61419e-236	RecName: Full=Cytochrome c
comp21012_c0_seq2	4218	-1.95432	1.69851e-130	PREDICTED: type I inositol-1,4,5-trisphosphate 5-phosphatase 12
comp23451_c0_seq1	759	-2.54965	0	hypothetical protein SELMODRAFT_405021
comp11363_c0_seq1	1431	-2.59992	2.01628e-56	gi|2213882|gb|AAB61598.1| 2-isopropylmalate synthase
comp27780_c0_seq1	1022	-1.22017	1.66348e-20	auxin-responsive family protein
comp24101_c0_seq1	2354	-1.62557	0	multicopper oxidase
comp28177_c0_seq1	1473	-1.01321	1.53295e-14	predicted protein
comp19642_c0_seq10	1940	-1.03502	4.07832e-47	PREDICTED: uncharacterized protein LOC100786246
comp5115_c0_seq1	1444	-1.01263	1.11932e-37	unnamed protein product
comp15338_c0_seq1	1718	-1.71684	0	actin
comp17785_c1_seq1	291	-1.50869	1.87632e-06	No hit in NR database
comp26300_c0_seq1	2279	-1.00476	4.8319e-62	predicted protein
comp21572_c0_seq3	3547	-1.14953	0	PREDICTED: uncharacterized protein LOC100264607 isoform 1
comp25360_c0_seq1	3832	-1.01472	1.07408e-184	ATP binding protein, putative
comp7129_c0_seq1	1250	-1.08862	1.27846e-20	prolyl 4-hydroxylase
comp11088_c0_seq2	1302	-1.66952	2.05002e-24	lactate dehydrogenase
comp28426_c0_seq1	885	-1.22824	9.32474e-14	predicted protein
comp10713_c0_seq2	1191	-1.33366	6.99226e-26	PREDICTED: bidirectional sugar transporter SWEET2a
comp6494_c0_seq1	716	-1.23734	2.34043e-22	PREDICTED: pyruvate kinase isozyme G, chloroplastic-like
comp15444_c0_seq3	2367	-1.69005	3.83541e-122	predicted protein
comp27133_c0_seq1	1246	-1.24175	5.11754e-44	predicted protein
comp26242_c0_seq1	689	-1.92766	6.05624e-88	PREDICTED: auxin-induced protein X10A-like
comp21075_c0_seq3	584	-1.0556	1.75083e-25	hypothetical protein BATDEDRAFT_27702
comp12437_c0_seq1	1933	-1.21558	1.71271e-59	predicted protein
comp23904_c0_seq1	782	-1.92062	4.07921e-176	PREDICTED: lipid transfer-like protein VAS-like
comp10697_c0_seq1	1013	-1.17628	7.77532e-16	gi|34420838|gb|AAQ67661.1| peroxiredoxin Q
comp17435_c0_seq1	1847	-3.85175	9.06721e-161	gi|17065916|emb|CAC80883.1| geraniol 10-hydroxylase
comp23104_c0_seq1	998	-1.18868	0	tonoplast intrinsic protein
comp11069_c0_seq1	1528	-1.17778	1.34321e-35	DNA binding protein
comp5380_c0_seq1	1265	-1.53025	4.80866e-46	PREDICTED: ethylene-responsive transcription factor RAP2-11
comp6186_c0_seq1	2805	-1.02708	1.65972e-109	protein kinase
comp27391_c0_seq1	3453	-1.101	5.12325e-46	unnamed protein product
comp24349_c0_seq1	1820	-1.00755	9.22552e-126	auxin influx transport protein
comp5524_c0_seq1	1158	-1.14286	5.02565e-16	predicted protein
comp22607_c0_seq1	1631	-1.1156	8.96249e-60	UDP-sugar:glycosyltransferase
comp26648_c0_seq1	1362	-1.30435	9.68149e-52	predicted protein
comp27545_c0_seq1	1691	-1.19475	5.17743e-47	PREDICTED: poly(U)-specific endoribonuclease-B
comp20479_c0_seq2	3325	-1.42241	3.01514e-120	alpha-glucosidase, putative
comp7028_c0_seq1	1999	-1.94505	0	hypothetical protein VITISV_009034
comp19897_c0_seq1	2499	-1.22614	0	ATP binding protein, putative
comp27798_c0_seq1	1117	-2.66264	2.69084e-74	predicted protein
comp14208_c0_seq1	1160	-2.4917	1.50164e-151	PREDICTED: high affinity nitrate transporter 2.4-like
comp6143_c0_seq1	1322	-1.05201	6.07682e-45	No hit in NR database
comp5270_c0_seq1	1088	-2.00278	6.81165e-143	predicted protein
comp23137_c0_seq1	1281	-1.24567	0	PREDICTED: aquaporin TIP1-1
comp22146_c0_seq1	514	-1.59951	1.58399e-15	No hit in NR database
comp26171_c0_seq1	1177	-1.7768	8.33997e-108	PREDICTED: transmembrane emp24 domain-containing protein-like
comp10126_c0_seq3	1339	-1.19948	2.15771e-49	predicted protein
comp27734_c0_seq1	1706	-2.20281	9.93327e-121	PREDICTED: probable protein kinase At2g41970-like
comp6982_c0_seq1	1893	-2.61528	1.9072e-88	PREDICTED: protein kinase G11A-like
comp24449_c0_seq1	1886	-1.33212	0	predicted protein
comp11495_c0_seq1	2084	-1.01718	4.00271e-17	PREDICTED: uncharacterized protein LOC100260399 isoform 1
comp14116_c0_seq1	411	-1.5887	1.41271e-49	No hit in NR database
comp23634_c0_seq1	1036	-1.86061	2.25057e-188	No hit in NR database
comp7627_c0_seq1	611	-2.47978	9.01393e-52	unknown
comp23108_c0_seq1	1702	-1.15382	0	predicted protein
comp11246_c0_seq1	2511	-2.41493	4.87462e-69	Early-responsive to dehydration
comp13391_c0_seq2	1509	-1.7229	0	UDP-L-rhamnose synthase
comp28192_c0_seq1	979	-1.20989	3.51534e-12	Transcriptional factor TINY, putative
comp6877_c0_seq1	1452	-1.00444	1.18893e-16	PREDICTED: nudix hydrolase 9-like
comp26103_c0_seq1	1414	-1.50084	7.28446e-87	predicted protein
comp7436_c0_seq1	1964	-1.43467	7.81609e-31	PREDICTED: diacylglycerol kinase A-like
comp24925_c0_seq1	557	-1.9416	6.92922e-84	hypothetical protein ARALYDRAFT_477838
comp28642_c0_seq1	595	-1.53835	1.86942e-11	No hit in NR database
comp11549_c0_seq2	1564	-1.3714	3.84984e-25	PREDICTED: 5'-nucleotidase surE
comp24210_c0_seq1	1921	-1.17022	1.57417e-249	PREDICTED: uncharacterized protein LOC100789099
comp23623_c0_seq1	1511	-1.29685	0	fasciclin-like arabinogalactan protein 19
comp5432_c0_seq1	2024	-1.11791	6.5644e-31	RNA binding protein, putative
comp31033_c0_seq1	371	-1.26427	1.90635e-05	No hit in NR database
comp8021_c0_seq1	1169	-1.01385	3.0906e-14	tau class glutathione transferase GSTU45
comp10846_c0_seq2	1533	-1.99598	1.98697e-54	predicted protein
comp26768_c0_seq1	1637	-4.02987	0	MLO1
comp26005_c0_seq1	1007	-2.57085	9.0862e-114	putative heat shock protein 17.6-II
comp6377_c0_seq1	1795	-1.10274	5.33265e-99	PREDICTED: CUGBP Elav-like family member 5 isoform 1
comp24200_c0_seq1	2400	-1.68481	0	predicted protein
comp4383_c0_seq1	325	-1.40826	3.27546e-14	No hit in NR database
comp5168_c0_seq1	983	-1.4303	1.99197e-41	chloroplast-targeted copper chaperone, putative
comp28265_c0_seq1	1095	-2.03313	1.56463e-32	tau class glutathione transferase GSTU45
comp24855_c0_seq1	1167	-2.58108	0	PREDICTED: expansin-A7
comp15096_c0_seq2	3115	-2.00788	1.79504e-129	PREDICTED: U-box domain-containing protein 35-like
comp9143_c0_seq1	2044	-1.12716	5.6113e-74	PREDICTED: U3 small nucleolar RNA-interacting protein 2 isoform 1
comp5467_c0_seq1	2366	-1.07026	1.02784e-42	PREDICTED: MLO16 protein
comp26417_c0_seq1	740	-1.76311	2.65636e-42	No hit in NR database
comp26565_c0_seq1	3125	-1.07265	6.26055e-88	PREDICTED: uncharacterized WD repeat-containing protein C1672.07 isoform 1
comp11711_c0_seq3	1959	-2.32281	3.32391e-196	PREDICTED: uncharacterized protein LOC100257774
comp10982_c0_seq2	1541	-2.13246	2.56568e-98	PREDICTED: probable protein phosphatase 2C 38-like
comp5952_c0_seq1	3016	-1.03459	1.49228e-107	unnamed protein product
comp24241_c0_seq1	903	-2.90849	0	SCP-like extracellular protein domain-containing protein
comp23190_c0_seq1	1311	-1.3383	0	PREDICTED: probable aquaporin PIP2-8-like
comp23826_c0_seq1	952	-1.86218	0	Lamin-like protein
comp23301_c0_seq1	3432	-2.00977	0	autoinhibited H+ ATPase
comp21178_c0_seq1	572	-1.05889	1.40074e-05	No hit in NR database
comp28271_c0_seq1	844	-1.35287	1.48818e-15	No hit in NR database
comp38387_c0_seq1	444	-1.16417	4.57216e-11	No hit in NR database
comp28510_c0_seq1	542	-1.23185	1.6835e-07	No hit in NR database
comp23718_c0_seq1	2757	-1.55804	0	predicted protein
comp15324_c0_seq1	387	-1.99536	1.96268e-107	No hit in NR database
comp24669_c0_seq1	1478	-2.35144	0	PREDICTED: expansin-B3-like
comp9976_c0_seq1	519	-3.08752	2.41685e-67	No hit in NR database
comp10840_c0_seq2	983	-2.33898	1.7932e-62	No hit in NR database
comp26501_c0_seq1	2075	-1.03415	5.62364e-53	DEAD-box ATP-dependent RNA helicase
comp45813_c0_seq1	271	-2.11178	9.37663e-29	No hit in NR database
comp22142_c3_seq1	377	-1.3714	2.7661e-06	No hit in NR database
comp27474_c0_seq1	949	-1.19939	4.52799e-24	hypothetical protein ARALYDRAFT_483745
comp19284_c0_seq1	475	-4.10222	1.10323e-39	No hit in NR database
comp22159_c1_seq32	1276	-1.07569	0	hypothetical protein CAEBREN_31306
comp25515_c0_seq1	2191	-1.05298	9.30666e-103	hypothetical protein VITISV_042631
comp14552_c0_seq1	1246	-1.45721	2.05682e-167	PREDICTED: uncharacterized protein LOC100527845 isoform 1
comp23545_c0_seq1	763	-1.37559	0	structural constituent of cell wall, putative
comp27394_c0_seq1	2283	-1.35058	2.21373e-64	predicted protein
comp21471_c1_seq2	3863	-1.58058	1.48772e-58	ABC transporter G family member
comp10489_c0_seq1	1319	-2.3364	1.1298e-108	unknown
comp7052_c0_seq2	2393	-1.28971	3.67428e-33	PREDICTED: abhydrolase domain-containing protein FAM108C1-like
comp8335_c0_seq2	1967	-1.60736	1.45295e-56	cytochrome P450, putative
comp11060_c0_seq2	3081	-1.1336	1.17436e-30	PREDICTED: phospholipase D beta 1-like
comp10314_c0_seq2	1862	-1.81682	5.15365e-56	conserved hypothetical protein
comp24204_c0_seq1	2087	-1.27629	0	PREDICTED: lysosomal beta glucosidase-like
comp11264_c0_seq1	303	-1.56889	2.2241e-05	12-oxophytodienoate reductase
comp27189_c0_seq1	896	-1.63203	1.29497e-48	unnamed protein product
comp15803_c0_seq1	1500	-1.11858	8.76099e-41	homeobox protein, putative
comp20440_c0_seq5	1092	-2.69946	5.90223e-34	PREDICTED: transcription factor bHLH61
comp22417_c0_seq1	2385	-1.03312	1.03295e-248	PREDICTED: ruBisCO large subunit-binding protein subunit beta, chloroplastic
comp24062_c0_seq1	1797	-1.38838	0	3-hydroxy-3-methylglutaryl-CoA synthase
comp5764_c0_seq1	1321	-1.86844	0	aquaporin
comp27767_c0_seq1	1555	-1.19006	1.6372e-28	predicted protein
comp15923_c0_seq1	2864	-1.31741	2.99365e-82	PREDICTED: uncharacterized protein LOC100246008
comp13387_c0_seq1	2372	-1.23458	0	chaperonin CPN60
comp26309_c0_seq1	623	-1.88258	1.32639e-51	No hit in NR database
comp29685_c0_seq1	758	-1.24492	1.75713e-97	No hit in NR database
comp28330_c0_seq1	1234	-1.71464	1.46362e-35	JHL05D22.16
comp26442_c0_seq1	2647	-2.92203	0	predicted protein
comp15833_c0_seq2	3793	-1.58709	2.39847e-222	PREDICTED: serine/threonine-protein kinase Nek5-like
comp26257_c0_seq1	1187	-2.19456	1.71479e-166	peroxidase 1
comp13372_c0_seq1	375	-1.1206	0.000346183	No hit in NR database
comp18792_c0_seq4	1456	-1.99473	3.03763e-36	unnamed protein product
comp26295_c0_seq1	1448	-2.86857	1.80568e-301	Fumarylacetoacetase
comp22203_c4_seq18	4177	-1.01264	4.34912e-49	unnamed protein product
comp14983_c0_seq1	1470	-1.00562	2.52723e-53	maintenance of killer 16 (mak16) protein, putative
comp23530_c0_seq1	1214	-1.02026	0	predicted protein
comp7115_c0_seq1	2156	-1.62523	3.36668e-51	unnamed protein product
comp26614_c0_seq1	3920	-1.77067	2.6266e-218	receptor protein kinase, putative
comp27652_c0_seq1	3628	-1.06402	7.05716e-58	PREDICTED: probable receptor protein kinase TMK1-like
comp8083_c0_seq1	297	-1.33619	1.23987e-05	No hit in NR database
comp26514_c0_seq1	665	-1.47795	1.46949e-34	No hit in NR database
comp27564_c0_seq1	2674	-1.1763	5.25146e-43	PREDICTED: exocyst complex component 7
comp20670_c0_seq1	3702	-1.20928	4.29952e-179	Centromeric protein E, putative
comp20895_c0_seq1	1821	-1.11034	8.12026e-29	predicted protein
comp24205_c0_seq1	2529	-1.13997	3.80941e-279	Periplasmic beta-glucosidase precursor, putative
comp21022_c0_seq18	2185	-1.8763	2.09146e-74	unknown
comp15247_c0_seq1	5885	-1.38924	1.77718e-228	PREDICTED: uncharacterized protein LOC100254535
comp47160_c0_seq1	333	-1.01412	1.29442e-05	predicted protein
comp15760_c0_seq2	1238	-1.35339	3.597e-32	putative basic helix-loop-helix protein BHLH20
comp6435_c0_seq1	320	-1.60109	1.31014e-07	No hit in NR database
comp10790_c0_seq1	1026	-1.77582	1.51627e-38	unnamed protein product
comp23461_c0_seq1	893	-1.86088	0	conserved hypothetical protein
comp5734_c0_seq1	762	-1.86973	0	No hit in NR database
comp5633_c0_seq1	854	-2.35455	0	structural constituent of cell wall, putative
comp23439_c0_seq1	2065	-1.11483	0	omega-6 desaturase, endoplasmic reticulum
comp27905_c0_seq1	922	-1.11306	1.0748e-14	predicted protein
comp17725_c0_seq1	2843	-1.98767	2.9945e-226	predicted protein
comp21552_c0_seq1	352	-1.13964	2.42718e-104	PREDICTED: 40S ribosomal protein S6 isoform 1
comp5447_c0_seq2	885	-1.01768	2.35608e-14	PREDICTED: uncharacterized protein LOC100254835
comp14310_c0_seq1	248	-1.05594	3.3731e-27	No hit in NR database
comp25689_c0_seq1	1771	-1.81236	5.28143e-195	PREDICTED: polygalacturonase At1g48100-like
comp19773_c0_seq2	2322	-1.17216	2.42447e-72	predicted protein
comp5527_c0_seq2	756	-1.00635	4.0363e-17	PREDICTED: uncharacterized protein LOC100776617
comp5963_c0_seq1	1310	-1.62149	2.24827e-119	unnamed protein product
comp7286_c0_seq1	1245	-3.33949	3.95416e-281	cationic peroxidase
comp29348_c0_seq1	301	-2.6828	2.38003e-32	No hit in NR database
comp28129_c0_seq1	1252	-3.87488	8.05727e-113	PREDICTED: sulfotransferase 16
comp21991_c0_seq7	2246	-2.38667	5.11796e-82	zinc finger protein, putative
comp24767_c0_seq1	776	-1.61627	5.51786e-94	rapid alkalinization factor preproprotein
comp22325_c0_seq3	1963	-2.67971	7.26625e-185	PREDICTED: UDP-glycosyltransferase 85A2
comp28423_c0_seq1	353	-2.28417	3.66486e-43	beta-tubulin
comp25955_c0_seq1	3287	-1.07004	1.68531e-98	PREDICTED: WD repeat-containing protein 3
comp25002_c0_seq1	2264	-1.04935	4.36736e-131	kinase interacting (KIP1-like) family protein, partial
comp12606_c0_seq1	2539	-1.42139	0	leucine-rich repeat/extensin
comp52515_c0_seq1	223	-1.53671	0.000106862	No hit in NR database
comp28176_c0_seq1	1387	-1.91742	1.14581e-36	unknown
comp27347_c0_seq1	2304	-2.25059	1.70136e-162	unnamed protein product
comp6284_c0_seq1	2488	-1.01807	1.47489e-68	PREDICTED: uncharacterized protein LOC100249371
comp27995_c0_seq1	1329	-2.71263	8.64229e-65	PREDICTED: (+)-neomenthol dehydrogenase-like
comp5696_c0_seq1	1175	-3.75347	0	bifunctional inhibitor/lipid-transfer protein/seed storage 2S albumin-like protein
comp7270_c0_seq1	3157	-1.63439	9.8083e-59	hypothetical protein VITISV_013983
comp28486_c0_seq1	1166	-1.34093	6.69902e-19	PREDICTED: cysteine-rich receptor-like protein kinase 25-like isoform 1
comp26532_c0_seq1	967	-1.21735	5.09678e-48	hypothetical protein POPTRDRAFT_656451
comp11940_c0_seq1	522	-5.31158	1.20814e-109	No hit in NR database
comp10649_c0_seq1	1980	-1.00061	2.09261e-15	cytokinin biosynthetic isopentenyltransferase
comp22715_c0_seq1	1859	-1.16778	5.63293e-49	cytochrome P450, putative
comp54887_c0_seq1	225	-1.37753	0.000270081	No hit in NR database
comp27492_c0_seq1	944	-1.41309	6.25977e-24	No hit in NR database
comp25024_c0_seq1	2786	-1.00476	1.20653e-150	PREDICTED: elongation factor G, mitochondrial
comp27065_c0_seq1	1206	-1.21762	1.62117e-42	PREDICTED: glucan endo-1,3-beta-glucosidase-like protein 3-like
comp27137_c0_seq1	1738	-2.77993	3.51466e-235	cytochrome P450
comp9034_c0_seq1	1696	-4.79123	7.24712e-216	Os03g0830401
comp25937_c0_seq1	896	-1.18467	1.47269e-36	hypothetical protein VITISV_021663
comp24853_c0_seq1	2906	-1.40205	0	PREDICTED: pyrophosphate-energized vacuolar membrane proton pump
comp8707_c0_seq1	3419	-1.43071	1.04729e-74	receptor protein kinase, putative
comp8826_c0_seq2	3615	-1.16609	3.04041e-48	predicted protein
comp25584_c0_seq1	2273	-1.22207	1.07004e-141	PREDICTED: uncharacterized protein LOC100264117
comp26030_c0_seq1	1764	-1.13208	4.13658e-74	PREDICTED: uncharacterized protein LOC100259190
comp14043_c0_seq1	1456	-1.12389	0	predicted protein
comp21138_c0_seq1	1887	-1.16098	5.25394e-24	glycosyltransferase, CAZy family GT47
comp10370_c0_seq1	1809	-2.19752	5.58413e-59	Rop guanine nucleotide exchange factor, putative
comp27247_c0_seq1	1964	-1.10805	2.19873e-31	predicted protein
comp27374_c0_seq1	1346	-2.01699	9.65646e-99	PREDICTED: uncharacterized protein LOC100246768 isoform 1
comp5763_c0_seq2	2043	-1.26742	0	PREDICTED: tubulin beta-2 chain
comp21815_c0_seq3	5595	-2.27319	4.47781e-191	PREDICTED: myosin-H heavy chain-like
comp35774_c0_seq1	512	-1.06474	2.82111e-05	No hit in NR database
comp5719_c0_seq1	831	-1.02645	3.67287e-55	STS14 protein precursor, putative
comp22198_c0_seq5	1473	-1.40531	0	peroxidase
comp24114_c0_seq1	649	-2.1115	1.14116e-160	No hit in NR database
comp7121_c0_seq1	2091	-1.94347	2.50579e-78	PREDICTED: ABC transporter G family member 5 isoform 1
comp24532_c0_seq1	1355	-1.29222	2.69697e-200	Xyloglucan endotransglucosylase/hydrolase protein A precursor, putative
comp27309_c0_seq1	2137	-2.71203	3.65732e-96	Peroxidase 64 precursor, putative
comp28809_c0_seq1	218	-1.55378	0.000241391	No hit in NR database
comp8333_c0_seq1	1179	-1.04822	6.07245e-29	PREDICTED: nudix hydrolase 25-like
comp27179_c0_seq1	2366	-1.06027	7.16639e-44	conserved hypothetical protein
comp14795_c0_seq1	481	-2.78707	1.69669e-56	Alpha-expansin 11 precursor, putative
comp31378_c0_seq1	673	-1.20309	7.22028e-08	No hit in NR database
comp23567_c0_seq1	2334	-2.55477	0	vacuole invertase
comp27169_c0_seq1	2352	-1.20419	3.33173e-74	unnamed protein product
comp26874_c0_seq1	748	-1.46515	3.48716e-39	hypothetical protein
comp5347_c0_seq1	599	-1.24673	1.30238e-26	No hit in NR database
comp28134_c0_seq1	2556	-2.08909	1.64093e-101	predicted protein
comp25501_c0_seq1	804	-3.24787	4.43097e-178	No hit in NR database
comp657_c0_seq1	278	-2.35478	4.76007e-19	No hit in NR database
comp27998_c0_seq1	1580	-2.69056	5.75192e-94	predicted protein
comp6352_c0_seq1	1635	-1.13038	5.10804e-110	putative shikimate kinase
comp26801_c0_seq1	748	-3.9314	5.87904e-105	No hit in NR database
comp8272_c0_seq1	2217	-1.07939	1.00744e-74	unnamed protein product
comp24410_c0_seq1	1045	-1.08575	6.25679e-100	PREDICTED: uncharacterized protein LOC100243168
comp26494_c0_seq1	1048	-1.81682	1.37671e-63	PREDICTED: momilactone A synthase-like
comp6003_c0_seq1	2301	-1.18117	0	chaperonin-60kD, ch60, putative
comp23743_c0_seq1	914	-1.43146	5.16576e-253	predicted protein
comp23528_c0_seq1	3537	-1.38721	0	AHA11-ATPASE 11
comp19448_c0_seq6	4220	-1.07067	1.34412e-44	unnamed protein product
comp5749_c0_seq1	1726	-1.28864	0	PREDICTED: uncharacterized protein LOC100783889
comp15520_c0_seq1	446	-2.10976	5.75194e-94	hypothetical protein MYCGRDRAFT_74252
comp18331_c0_seq2	1885	-1.22556	2.91454e-41	hypothetical protein RSPPHO_03275, partial
comp28144_c0_seq1	232	-1.30986	5.94796e-05	No hit in NR database
comp27894_c0_seq1	870	-8.98924	3.47579e-102	unknown
comp22959_c0_seq31	5878	-1.24707	1.06409e-74	retrofit
comp11565_c0_seq1	1681	-2.83185	1.24135e-199	PREDICTED: cytochrome P450 76C4-like
comp11517_c0_seq2	1610	-1.72567	1.98997e-30	AP2/EREBP transcriptional factor WRI1
comp5809_c0_seq1	1264	-1.36468	0	auxin-responsive protein
comp9738_c0_seq1	384	-1.01777	4.48418e-31	No hit in NR database
comp25686_c0_seq1	232	-2.12324	1.96317e-69	No hit in NR database
comp25782_c0_seq1	725	-4.35195	2.19896e-129	hypothetical protein MTR_1g088110
comp18764_c0_seq1	1642	-1.04743	4.50431e-14	conserved hypothetical protein
comp5090_c0_seq2	689	-1.97133	4.18322e-50	Remorin, putative
comp11730_c0_seq1	1708	-1.74068	7.25846e-34	Protein TRANSPARENT TESTA
comp14869_c0_seq2	677	-1.13667	1.00737e-15	No hit in NR database
comp5103_c0_seq1	2912	-1.03534	5.48355e-51	PREDICTED: uncharacterized protein LOC100241213
comp15754_c0_seq1	1967	-2.15792	0	glycosyl hydrolase family 9
comp16620_c0_seq1	3060	-4.61821	1.03503e-153	BED finger-nbs-lrr resistance protein
comp27445_c0_seq1	1378	-1.26147	1.82304e-31	predicted protein
comp26123_c0_seq1	3524	-1.51055	4.982e-175	Receptor protein kinase CLAVATA1 precursor, putative
comp23234_c0_seq1	1298	-1.26894	0	putative peroxidase
comp27938_c0_seq1	1057	-1.83062	2.50847e-28	PREDICTED: pheophorbidase-like
comp11366_c0_seq1	871	-1.09637	9.02613e-16	conserved hypothetical protein
comp27781_c0_seq1	621	-2.10632	2.39564e-19	RALFL33, putative
comp27959_c0_seq1	2403	-1.19833	4.62509e-41	conserved hypothetical protein
comp14632_c0_seq1	986	-1.48952	4.59338e-147	Tyramine N-feruloyltransferase 4/11, putative
comp21489_c1_seq3	1505	-1.61819	0	structural constituent of cell wall, putative
comp23821_c0_seq1	1374	-1.78665	0	conserved hypothetical protein
comp6949_c0_seq2	1540	-2.7598	4.07598e-111	PREDICTED: uncharacterized protein LOC100249456
comp21592_c0_seq3	1682	-1.66974	4.22353e-167	PREDICTED: hydroxycinnamoyl-Coenzyme A shikimate/quinate hydroxycinnamoyltransferase
comp22855_c0_seq2	290	-1.9788	0	No hit in NR database
comp25155_c0_seq1	1001	-1.26437	1.2195e-69	PREDICTED: mRNA turnover protein 4 homolog
comp16595_c0_seq3	2136	-1.44713	1.65586e-165	Katanin p60 ATPase-containing subunit, putative
comp23125_c0_seq1	1091	-1.31777	0	fasciclin-like arabinogalactan protein 1
comp28278_c0_seq1	1670	-1.6209	2.54783e-49	GTP cyclohydrolase II/3,4-dihydroxy-2-butanone 4-phosphate synthase
comp29546_c0_seq1	262	-1.47733	3.50064e-07	No hit in NR database
comp11980_c0_seq1	4283	-1.05196	6.01212e-48	PREDICTED: U-box domain-containing protein 34-like
comp13651_c0_seq3	2010	-2.34496	2.08185e-57	auxin-regulated protein
comp28388_c0_seq1	1668	-1.88592	1.385e-41	PREDICTED: uncharacterized protein LOC100242840
comp28441_c0_seq1	1911	-1.72182	1.04485e-46	sesquiterpene synthase, partial
comp5579_c0_seq1	1033	-1.29229	4.3181e-28	predicted protein
comp7108_c0_seq2	1029	-2.16582	2.20219e-53	PREDICTED: protein IQ-DOMAIN 14-like
comp18142_c0_seq4	1270	-3.353	0	peroxidase
comp25444_c0_seq1	1693	-1.01121	1.09684e-71	unnamed protein product
comp15647_c0_seq1	1815	-1.17744	8.41831e-25	No hit in NR database
comp24297_c0_seq1	761	-1.35574	4.82219e-131	unnamed protein product
comp5777_c0_seq1	1079	-1.14875	0	PREDICTED: repetitive proline-rich cell wall protein 1
comp21918_c0_seq1	1048	-1.63716	1.09942e-21	chalcone isomerase
comp23177_c0_seq1	767	-1.19148	0	Gip1-like protein
comp24470_c0_seq1	1935	-1.26948	5.09811e-228	hypothetical protein VITISV_014296
comp23410_c0_seq1	1631	-1.38027	0	S-adenosylmethionine synthase 1
comp21017_c0_seq14	3124	-1.17911	1.57869e-34	PREDICTED: uncharacterized protein LOC100265500
comp22145_c0_seq2	1803	-1.15009	1.42496e-17	unnamed protein product
comp18329_c0_seq1	2359	-1.01481	3.66919e-102	PREDICTED: pumilio homolog 24-like
comp8474_c0_seq1	2597	-1.68312	1.85243e-278	unnamed protein product
comp8051_c0_seq2	766	-1.28552	1.42592e-59	No hit in NR database
comp28597_c0_seq1	1220	-1.27357	1.16796e-14	PREDICTED: RING-H2 finger protein ATL11
comp43163_c0_seq1	380	-1.97209	2.44755e-10	No hit in NR database
comp15099_c0_seq3	1581	-1.199	1.79181e-26	Alpha-L-fucosidase 2 precursor, putative
comp23304_c0_seq1	1836	-1.2068	0	PREDICTED: 24-methylenesterol C-methyltransferase 2-like
comp24875_c0_seq1	1566	-1.2216	4.22668e-144	PREDICTED: protein arginine N-methyltransferase 1.1-like
comp24972_c0_seq1	1900	-1.53516	1.27917e-256	conserved hypothetical protein
comp7481_c0_seq1	1754	-1.22032	1.99238e-60	predicted protein
comp5729_c0_seq1	1809	-1.70238	0	Actin
comp27192_c0_seq1	1199	-3.04535	1.7837e-199	PREDICTED: uncharacterized protein LOC100258455
comp5577_c0_seq1	1975	-3.76608	3.30071e-248	PREDICTED: probable pectate lyase 15-like
comp24371_c0_seq1	2791	-1.32446	0	PREDICTED: putative ribosomal RNA methyltransferase NOP2-like
comp24800_c0_seq1	3552	-1.14582	2.54018e-195	PREDICTED: UPF0202 protein At1g10490
comp6383_c0_seq1	1400	-1.10951	1.92428e-203	conserved hypothetical protein
comp22085_c0_seq5	2333	-2.41515	0	unnamed protein product
comp22270_c7_seq1	222	-1.69514	1.08825e-10	No hit in NR database
comp23248_c0_seq1	2359	-1.75838	0	Patellin-3, putative
comp18602_c0_seq2	1621	-1.85753	1.37576e-96	PREDICTED: uncharacterized glycosyltransferase AGO61-like
comp25341_c0_seq1	1519	-3.25476	0	PREDICTED: DNA-damage-repair/toleration protein DRT100
comp15545_c0_seq3	2156	-1.25968	4.00634e-141	unnamed protein product
comp10282_c0_seq1	1984	-1.54319	2.59842e-84	predicted protein
comp26447_c0_seq1	1448	-1.81908	8.88286e-166	homeobox protein
comp23847_c0_seq1	1822	-1.27239	0	sphingolipid delta-8 desaturase
comp27844_c0_seq1	983	-1.13597	4.80801e-23	gi|482938|emb|CAA82223.1| Pyruvate kinase; plastid isozyme
comp12013_c0_seq1	8766	-1.03968	2.13879e-114	unnamed protein product
comp28201_c0_seq1	1570	-1.11126	2.56835e-22	PREDICTED: putative transcription factor bHLH086
comp27046_c0_seq1	2034	-1.32105	4.74598e-76	cytochrome P450 monooxygenase
comp27117_c0_seq1	1439	-2.52913	1.00488e-207	PREDICTED: branched-chain-amino-acid aminotransferase 2, chloroplastic
comp5890_c0_seq2	2829	-1.03582	1.19177e-99	Microtubule-associated protein TORTIFOLIA1, putative
comp4152_c0_seq2	1414	-2.58706	5.92009e-42	predicted protein
comp26227_c0_seq1	898	-1.94009	5.77634e-94	predicted protein
comp14627_c0_seq1	1394	-1.40053	2.68863e-69	PREDICTED: uncharacterized protein LOC100829219
comp25745_c0_seq1	1148	-1.30982	2.0764e-84	No hit in NR database
comp6865_c0_seq1	2254	-1.15086	2.41709e-37	predicted protein
comp27273_c0_seq1	1568	-2.81412	2.16009e-157	predicted protein
comp25506_c0_seq1	825	-1.61011	1.69211e-82	PREDICTED: uncharacterized protein LOC100263547
comp7573_c0_seq1	3047	-1.1824	9.48417e-85	U3 small nucleolar RNA-associated protein, putative
comp13306_c0_seq1	385	-1.07113	2.87772e-16	actin
comp21248_c0_seq1	224	-3.19929	5.43139e-13	No hit in NR database
comp7475_c0_seq1	329	-1.9016	7.88481e-38	No hit in NR database
comp25226_c0_seq1	1396	-1.50151	8.68139e-176	cyclin-dependent protein kinase, putative
comp28523_c0_seq1	423	-3.20913	2.94061e-32	No hit in NR database
comp14480_c0_seq1	230	-1.82816	1.99334e-67	At3g03670
comp10919_c0_seq1	1127	-2.86351	1.22185e-47	predicted protein
comp5875_c0_seq2	3155	-1.12088	1.06481e-99	unnamed protein product
comp26791_c0_seq1	2793	-1.04582	2.26624e-63	predicted protein
comp28058_c0_seq1	742	-3.50374	9.32452e-77	predicted protein
comp26945_c0_seq1	1063	-2.17356	5.52729e-74	metal tolerance protein
comp27198_c0_seq1	2110	-1.10597	3.16473e-38	ATP binding protein, putative
comp26585_c0_seq1	637	-4.39113	2.19224e-84	Early nodulin 16 precursor, putative
comp16637_c0_seq1	1507	-1.45727	7.0425e-21	PREDICTED: uncharacterized protein LOC100255018
comp12138_c0_seq1	2840	-1.03062	0	predicted protein
comp24419_c0_seq1	3816	-1.05765	0	PREDICTED: calcium-transporting ATPase 2, plasma membrane-type-like
comp17133_c0_seq2	1866	-3.30482	2.37255e-96	ABA 8'-hydroxylase
comp24157_c0_seq1	1030	-1.53795	1.5901e-214	PREDICTED: uncharacterized protein LOC100256715
comp5389_c0_seq1	2696	-2.20591	1.10095e-149	hypothetical protein RCOM_0884570
comp18523_c0_seq5	3176	-1.93936	7.21599e-187	predicted protein
comp10516_c0_seq1	3220	-1.47568	1.45798e-49	Protein kinase-like protein
comp23965_c0_seq1	1082	-2.03796	0	unnamed protein product
comp22216_c0_seq1	245	-5.68718	9.82501e-27	No hit in NR database
comp9037_c0_seq1	1026	-1.33466	3.18571e-18	conserved hypothetical protein
comp6307_c0_seq1	795	-3.7888	1.75454e-39	No hit in NR database
comp18478_c0_seq2	2771	-1.24924	6.58762e-41	PREDICTED: uncharacterized protein LOC100253915
comp13402_c0_seq2	2052	-1.04644	1.21387e-157	unknown
comp23796_c0_seq1	2166	-1.28247	0	PREDICTED: nitrate transporter 1.1
comp7375_c0_seq1	1906	-1.63975	4.94971e-46	PREDICTED: uncharacterized protein LOC100783289
comp24082_c0_seq1	2418	-1.1843	0	phosphoglycerate dehydrogenase
comp23729_c0_seq1	2664	-1.17321	2.18228e-283	predicted protein
comp11190_c0_seq1	3393	-1.65862	7.92785e-128	PREDICTED: uncharacterized protein LOC100262081
comp23657_c0_seq1	236	-1.61331	1.41842e-174	No hit in NR database
comp18807_c0_seq4	1905	-1.05782	1.5304e-30	predicted protein
comp20153_c0_seq1	2236	-1.01065	4.07949e-123	PREDICTED: 66 kDa stress protein
comp10972_c0_seq1	1803	-1.02768	5.1277e-31	PREDICTED: short-chain dehydrogenase TIC 32, chloroplastic
comp13510_c0_seq1	2174	-1.00539	4.95045e-75	hypothetical protein VITISV_000290
comp14972_c0_seq3	2112	-1.42341	2.17444e-200	unnamed protein product
comp17160_c0_seq1	273	-2.02383	1.1109e-59	No hit in NR database
comp24821_c0_seq1	1445	-1.89713	0	PREDICTED: DNA-damage-repair/toleration protein DRT100-like
comp24533_c0_seq1	990	-2.33963	6.63864e-288	putative
comp6457_c0_seq1	324	-1.59818	8.86192e-13	gi|52076995|dbj|BAD46004.1| beta-tubulin R2242
comp25271_c0_seq1	967	-2.016	1.87498e-210	predicted protein
comp20310_c0_seq2	929	-1.72963	1.86535e-25	No hit in NR database
comp23056_c0_seq11	1477	-2.00339	0	peroxidase
comp26066_c0_seq1	1256	-1.49138	1.07329e-107	Flavonol synthase/flavanone 3-hydroxylase, putative
comp28197_c0_seq1	1342	-1.09393	1.90979e-17	hypothetical protein RCOM_1095870
comp11427_c0_seq1	1150	-1.0315	2.99474e-12	unknown
comp23419_c0_seq1	1030	-1.16153	0	xyloglucan endotransglucosylase/hydrolase
comp28489_c0_seq1	669	-1.53302	2.2901e-13	No hit in NR database
comp5177_c0_seq2	3944	-1.73552	2.27525e-246	PREDICTED: uncharacterized protein LOC100245187
comp25497_c0_seq1	663	-1.19623	1.51772e-30	predicted protein
comp23872_c0_seq1	530	-2.4282	0	No hit in NR database
comp6533_c0_seq1	695	-1.17258	1.11651e-07	No hit in NR database
comp10768_c0_seq1	1416	-1.59077	4.19878e-45	unnamed protein product
comp5176_c0_seq2	1468	-1.06066	3.10447e-36	PREDICTED: UPF0326 protein At4g17486
comp21027_c0_seq9	1899	-1.75313	2.00243e-35	predicted protein
comp25731_c0_seq1	1720	-1.44771	5.88333e-112	No hit in NR database
comp26451_c0_seq1	908	-2.54221	3.61919e-169	No hit in NR database
comp27319_c0_seq1	1607	-1.99979	1.33724e-71	PREDICTED: probable carboxylesterase 18-like
comp25605_c0_seq1	1446	-1.12122	8.02017e-95	predicted protein
comp28683_c0_seq1	631	-4.98674	1.28973e-47	predicted protein
comp24692_c0_seq1	1290	-1.70512	1.91984e-265	PREDICTED: peroxidase 7-like
comp15226_c0_seq1	2805	-2.52656	1.81468e-274	PREDICTED: serine/threonine-protein kinase-like protein CCR1-like
comp26489_c0_seq1	1832	-1.33345	5.88809e-105	PREDICTED: serine carboxypeptidase-like 40-like isoform 1
comp24161_c0_seq1	2262	-1.36354	0	PREDICTED: CBL-interacting protein kinase 18 isoform 1
comp28425_c0_seq1	787	-1.09333	8.43931e-08	predicted protein
comp20962_c0_seq11	2036	-1.04234	2.67577e-69	PREDICTED: phosphatidylserine synthase 2-like
comp13056_c0_seq2	2022	-2.18869	0	PREDICTED: phosphoethanolamine N-methyltransferase
comp27443_c0_seq1	1385	-1.40366	1.6116e-46	PREDICTED: serine/threonine-protein kinase DDB_G0283821-like
comp16272_c0_seq2	2101	-1.73183	8.97524e-37	copper amine oxidase, putative
comp6794_c0_seq1	1031	-3.17858	3.64448e-43	unnamed protein product
comp15532_c0_seq2	2104	-1.61974	0	structural constituent of cell wall, putative
comp5089_c0_seq1	3706	-1.00366	3.90327e-65	PREDICTED: probable importin subunit beta-4
comp5492_c0_seq1	3788	-1.06338	1.30641e-61	unnamed protein product
comp19734_c0_seq3	717	-2.02397	3.77657e-32	unknown
comp5604_c0_seq2	1655	-1.10887	3.44272e-231	PREDICTED: salicylate O-methyltransferase-like
comp10492_c0_seq1	590	-1.2292	2.04986e-18	conserved hypothetical protein
comp20392_c0_seq2	400	-3.89577	1.80766e-33	hypothetical protein TREMEDRAFT_33396, partial
comp25681_c0_seq1	2274	-2.37708	0	PREDICTED: BTB/POZ domain-containing protein NPY2
comp19925_c0_seq2	1475	-1.81925	4.64237e-52	conserved hypothetical protein
comp26468_c0_seq1	3533	-2.05492	0	predicted protein
comp22605_c0_seq98	3330	-1.40754	1.211e-60	PREDICTED: sulfate transporter 1.3
comp6678_c0_seq1	2666	-1.59999	7.57976e-212	conserved hypothetical protein
comp25100_c0_seq1	1522	-1.03211	3.2686e-87	Syntaxin-22
comp7351_c0_seq1	1781	-1.80799	1.12919e-56	predicted protein
comp10770_c0_seq1	2032	-1.54944	2.73618e-31	hypothetical protein VITISV_017346
comp27769_c0_seq1	599	-1.0366	1.14698e-07	No hit in NR database
comp15369_c0_seq2	2398	-1.06756	9.46001e-85	unnamed protein product
comp7269_c0_seq1	1999	-1.36571	2.32295e-41	unnamed protein product
comp24016_c0_seq1	2063	-1.0658	1.06746e-229	Ras-GTPase-activating protein-binding protein, putative
comp27863_c0_seq1	2110	-1.06566	3.03139e-31	unnamed protein product
comp7072_c0_seq2	1232	-1.21401	2.03839e-69	hypothetical protein VITISV_041592
comp6537_c0_seq1	2063	-1.29789	2.4949e-126	beta-glucosidase, putative
comp26932_c0_seq1	760	-4.74078	2.31034e-91	unknown
comp12441_c0_seq1	1869	-1.21536	8.97864e-249	unknown
comp6220_c0_seq1	2167	-1.78983	6.99458e-220	PREDICTED: uncharacterized protein LOC100245335
comp5407_c0_seq1	1257	-1.41427	1.15216e-42	GDSL esterase/lipase
comp5385_c0_seq1	1398	-1.86223	3.95842e-64	PREDICTED: uncharacterized protein LOC100257151
comp15257_c0_seq1	2092	-1.10275	2.88863e-28	unnamed protein product
comp27689_c0_seq1	2624	-1.6363	6.20336e-112	predicted protein
comp12360_c0_seq1	2250	-1.0637	3.3687e-173	PREDICTED: allantoate deiminase, chloroplastic-like
comp24445_c0_seq1	2545	-1.27865	1.53611e-155	conserved hypothetical protein
comp27954_c0_seq1	1145	-2.29255	2.44427e-73	PREDICTED: uncharacterized protein LOC100241410
comp27865_c0_seq1	957	-2.32816	3.75807e-46	hypothetical protein ARALYDRAFT_487996
comp28072_c0_seq1	1683	-1.15609	9.00865e-25	predicted protein
comp20684_c0_seq2	1286	-1.29905	3.41307e-15	Corticosteroid 11-beta-dehydrogenase, putative
comp23610_c0_seq1	1029	-1.40896	0	lactoylglutathione lyase, putative
comp19041_c0_seq1	4066	-1.26427	6.70135e-51	PREDICTED: DNA topoisomerase 1-like
comp13724_c0_seq1	2778	-1.6024	3.25746e-257	unnamed protein product
comp25392_c0_seq1	1060	-1.25251	2.08151e-74	predicted protein
