# Supplementary material for: Genome-wide transcriptomic and phylogenetic analyses reveal distinct aluminum-tolerance mechanisms in the aluminum-accumulating species buckwheat (Fagopyrum tataricum)
Source: BMC Plant Biol. 2015 Jan 21;15:16. doi: 10.1186/s12870-014-0395-z (PMC4307214; doi:10.1186/s12870-014-0395-z)
Supplement: Additional file 4: Table S4. — Genes upregulated and downregulated in basal roots after exposure to Al for 6 h. [file 12870_2014_395_MOESM4_ESM.xls]

## Sheet: Upregulated genes
Table S4 Genes upregulated in basal roots after exposure to Al for 6 h.
Contig Name	Transcript length (bp)	log2(Fold change)	q-value	Annotation
comp20833_c0_seq1	694	1.43274	2.12109e-11	No hit in NR database
comp27407_c0_seq1	1749	1.63542	1.25004e-43	conserved hypothetical protein
comp20182_c0_seq2	1382	2.97159	1.7184e-61	WRKY transcription factor 6-1
comp28153_c0_seq1	1288	1.14471	4.87515e-13	Mitogen-activated protein kinase kinase kinase, putative
comp10478_c0_seq1	1802	1.54511	1.10913e-155	PREDICTED: protein DEHYDRATION-INDUCED 19 homolog 3-like isoform 2
comp6665_c0_seq1	2376	1.96822	1.12948e-276	Membrane protein, putative
comp14589_c0_seq1	2728	1.08165	1.67444e-53	unnamed protein product
comp11416_c0_seq2	966	1.76851	6.45714e-22	No hit in NR database
comp31200_c0_seq1	454	1.1043	8.47178e-21	No hit in NR database
comp27223_c0_seq1	1404	1.14425	1.04037e-11	PREDICTED: uncharacterized protein LOC100266552
comp18554_c0_seq5	1902	1.60793	8.59941e-22	magnesium transporter
comp26188_c0_seq1	785	3.26552	7.11143e-108	PREDICTED: non-specific lipid-transfer protein-like protein At2g13820-like
comp28682_c0_seq1	423	2.17533	1.27692e-06	No hit in NR database
comp26999_c0_seq1	1878	1.10554	1.04391e-25	PREDICTED: uncharacterized protein LOC100266660
comp18529_c0_seq4	1492	1.0086	6.04385e-07	predicted protein
comp3692_c0_seq1	212	1.84334	6.82566e-07	No hit in NR database
comp23407_c0_seq1	1414	1.24636	0	glutamine synthetase
comp28666_c0_seq1	1156	4.30626	3.57547e-48	PREDICTED: uncharacterized protein LOC100803045
comp7381_c0_seq1	575	1.36488	1.72786e-08	No hit in NR database
comp28046_c0_seq1	655	1.9909	1.45996e-11	No hit in NR database
comp20836_c0_seq1	416	1.51028	6.96669e-10	No hit in NR database
comp22150_c0_seq11	2679	1.0368	1.79704e-19	PREDICTED: primary amine oxidase-like
comp18594_c0_seq1	1071	2.25669	5.94787e-77	PREDICTED: uncharacterized protein LOC100258949
comp16417_c0_seq5	1497	1.7155	2.6242e-69	cinnamoyl CoA reductase
comp25075_c0_seq1	1349	1.7136	4.3643e-156	PREDICTED: uncharacterized protein LOC100263778
comp26539_c0_seq1	285	4.6754	3.46906e-41	No hit in NR database
comp28003_c0_seq1	930	2.10296	6.52665e-32	dehydrin
comp21378_c0_seq2	544	1.61709	7.80644e-12	No hit in NR database
comp19261_c0_seq1	3215	1.80491	2.38828e-276	No hit in NR database
comp18972_c0_seq2	1620	1.15317	9.99361e-25	unnamed protein product
comp16973_c0_seq3	3388	1.07539	2.45142e-23	pseudo-response regulator 7-like protein
comp6990_c0_seq1	744	5.95283	1.74577e-44	PREDICTED: uncharacterized protein LOC100784242
comp26753_c0_seq1	2170	1.08966	3.76596e-23	hypothetical protein ARALYDRAFT_484241
comp25615_c0_seq1	1806	1.49061	2.29294e-101	PREDICTED: protein GPR107-like
comp11561_c1_seq1	1115	1.98367	3.00669e-21	DnaJ homolog subfamily C member
comp19900_c0_seq1	608	1.17377	8.6703e-29	unnamed protein product
comp28725_c0_seq1	679	5.10638	8.84785e-25	predicted protein
comp9905_c0_seq1	880	1.72396	2.85664e-11	No hit in NR database
comp5208_c0_seq1	1188	1.58317	1.99619e-45	Sorghum bicolor protein targeted either to mitochondria or chloroplast proteins T50848
comp11750_c0_seq2	2504	3.99381	7.18122e-104	kinase, putative
comp11886_c0_seq2	1440	1.84309	3.47753e-206	predicted protein
Contig10	1344	2.12208	4.38279e-118	PREDICTED: flavonol sulfotransferase-like
comp17958_c0_seq2	1050	1.2942	2.52071e-88	hypothetical protein
comp26470_c0_seq1	1688	1.17778	5.31808e-52	No hit in NR database
comp28062_c0_seq1	1510	5.53522	3.63771e-66	predicted protein
comp22920_c0_seq7	4789	1.70711	1.41562e-135	unnamed protein product
comp21758_c0_seq1	1745	3.34525	8.84897e-42	hypothetical protein COLSTE_02537
comp17709_c0_seq2	3613	2.17134	1.55077e-167	receptor-kinase, putative
comp22875_c2_seq2	745	1.06117	1.33988e-47	ACS1
comp15698_c0_seq2	1221	2.9221	2.12819e-63	PREDICTED: strictosidine synthase 1-like
comp23499_c0_seq1	1005	1.44702	9.7006e-130	uncharacterized protein LOC100499951
comp28679_c0_seq1	891	3.80616	1.41428e-37	predicted protein
comp22135_c1_seq2	408	1.06229	1.01904e-06	No hit in NR database
comp20259_c0_seq1	1036	1.58202	1.86546e-18	60S acidic ribosomal subunit protein
comp20365_c0_seq1	2124	2.64513	1.54545e-56	PREDICTED: extended synaptotagmin-2
comp9213_c0_seq1	823	2.16312	3.41314e-73	hypothetical protein
comp5122_c0_seq1	1321	3.22859	1.79469e-112	polygalacturonase inhibitor
comp11247_c0_seq2	399	4.34845	2.83185e-54	No hit in NR database
comp28156_c0_seq1	638	4.05555	2.50177e-53	WRKY DNA binding protein
comp24974_c0_seq1	998	1.29731	2.81545e-34	chaperone DnaJ-domain containing protein
comp5591_c1_seq1	1720	4.28368	3.6476e-191	PREDICTED: uncharacterized protein LOC100802257
comp5565_c0_seq1	733	1.56659	9.58391e-24	unknown
comp31937_c0_seq1	441	2.96053	1.68116e-08	No hit in NR database
comp18969_c0_seq4	2727	1.29756	3.7629e-19	PREDICTED: cysteine-rich receptor-like protein kinase 10-like
comp17226_c0_seq1	436	1.07107	0.0006988	No hit in NR database
comp28629_c0_seq1	794	1.01892	8.86987e-05	predicted protein
comp20204_c0_seq1	487	1.11523	1.26592e-05	hypothetical protein CCM_00157
comp22323_c0_seq2	507	1.34005	4.15843e-07	No hit in NR database
comp27979_c0_seq1	937	1.7649	8.17615e-16	predicted protein
comp5320_c0_seq1	798	2.30076	1.50638e-15	wound-induced protein
comp22201_c1_seq59	3911	1.17665	5.3308e-72	PREDICTED: uncharacterized protein LOC100248030
comp11606_c0_seq1	2043	1.17409	1.83087e-81	homogentisate 1,2-dioxygenase
comp11371_c0_seq2	1330	1.94834	2.7568e-34	response regulator protein
comp10332_c1_seq1	479	1.26723	1.06852e-06	No hit in NR database
comp16106_c0_seq2	596	1.79236	9.25126e-12	unnamed protein product
comp25191_c0_seq1	841	1.58391	2.16387e-68	No hit in NR database
comp11504_c0_seq1	1037	1.72081	7.93342e-24	No hit in NR database
comp5772_c0_seq1	2202	1.09491	0	putative acyl-CoA synthetase
comp6768_c0_seq1	1615	3.89212	1.30721e-52	RNA binding protein, putative
comp26430_c0_seq1	860	3.41493	1.85124e-60	PREDICTED: thaumatin-like protein
comp25992_c0_seq1	710	1.83571	1.28031e-67	hypothetical protein VITISV_024715
comp23537_c0_seq1	1222	1.86879	0	peroxidase
comp21281_c0_seq3	2921	2.06864	1.69094e-265	wall-associated kinase, putative
comp19627_c0_seq4	3814	1.70358	0	hypothetical protein VITISV_007913
comp35203_c0_seq1	291	1.94199	1.23733e-06	No hit in NR database
comp21541_c0_seq1	871	1.69336	1.24036e-15	Sec14 like protein
comp26538_c0_seq1	1889	2.9492	1.63151e-172	Protein TRANSPARENT TESTA
comp26547_c0_seq1	1155	2.70996	2.50455e-76	hypothetical protein VITISV_037591
comp27260_c0_seq1	922	1.66267	7.06024e-12	ring finger protein, putative
comp23345_c0_seq1	1458	4.97642	0	predicted protein
comp21807_c1_seq1	660	1.07216	4.26138e-21	PREDICTED: uncharacterized protein LOC100808633
comp18998_c0_seq7	2534	1.43883	1.83481e-37	PREDICTED: GTPase-activating protein gyp7-like
comp26220_c0_seq1	830	1.92051	2.05246e-24	unknown
comp7440_c1_seq1	868	1.61799	1.30627e-11	No hit in NR database
comp22627_c0_seq2	4532	3.21688	0	phospholipid-transporting atpase, putative
comp26544_c0_seq1	780	4.92677	1.25099e-161	dicyanin precursor
comp6402_c0_seq1	1347	6.50265	6.70832e-85	predicted protein
comp24745_c0_seq1	1869	2.0409	1.77841e-210	arsenite transport protein, putative
comp19293_c0_seq2	548	1.34454	2.92644e-06	hypothetical protein E5Q_06091
comp16442_c0_seq2	1262	2.96818	5.60708e-42	Carbonic anhydrase
comp19668_c0_seq3	1344	1.16828	1.30519e-30	predicted protein
comp24959_c0_seq1	2347	2.13719	5.24467e-213	ubiquitin-protein ligase, putative
comp5119_c0_seq1	2178	1.49047	6.59317e-46	PREDICTED: uncharacterized protein At3g17611
comp19910_c0_seq3	1684	1.51841	1.99452e-23	putative hydroxycinnamoyl CoA shikimate/quinate hydroxycinnamoyl transferase
comp29435_c0_seq1	1217	1.00993	2.22761e-09	No hit in NR database
comp23941_c0_seq1	2259	1.54693	0	unnamed protein product
comp25131_c0_seq1	1515	2.13552	1.5318e-230	sur2 hydroxylase/desaturase, putative
comp13440_c0_seq1	2541	1.24277	2.79417e-199	Multidrug resistance protein, putative
comp27307_c0_seq1	848	1.24921	3.00994e-07	hypothetical protein VITISV_023249
comp7478_c0_seq1	405	1.69717	5.44845e-06	No hit in NR database
comp30801_c0_seq1	434	1.80906	6.39593e-07	No hit in NR database
comp28398_c0_seq1	621	5.0353	3.97949e-31	PREDICTED: calcium-binding protein PBP1
comp29114_c0_seq1	999	7.74579	9.33281e-24	bifunctional deaminase-reductase domain-containing protein
comp20655_c0_seq4	2987	1.04009	7.74962e-15	gi|602426|gb|AAA86979.1| phosphoglyceromutase
comp23206_c0_seq1	1460	4.33886	0	PREDICTED: protein ALUMINUM SENSITIVE 3
comp7931_c0_seq1	1157	1.16553	2.84691e-15	ethylene-responsive transcription factor ERF012-like
comp11300_c0_seq1	2846	1.6338	0	predicted protein
comp17336_c0_seq3	2183	1.13138	6.94019e-14	PREDICTED: protein kinase 2B, chloroplastic-like
comp25706_c0_seq1	929	1.65898	1.02234e-125	predicted protein
comp28647_c0_seq1	667	1.97072	4.57878e-08	No hit in NR database
comp18040_c0_seq3	2573	1.76761	4.91758e-142	predicted protein
comp24455_c0_seq1	2089	1.14569	5.15824e-130	predicted protein
comp23739_c0_seq1	1708	1.97683	0	unnamed protein product
comp5812_c0_seq1	1266	1.83863	0	No hit in NR database
comp10027_c0_seq2	1167	1.375	1.85228e-35	No hit in NR database
comp26711_c0_seq1	1780	1.1255	2.79255e-27	PREDICTED: UDP-glycosyltransferase 92A1-like
comp6248_c0_seq2	976	1.07467	5.82369e-25	uncharacterized protein LOC100306340
comp21570_c0_seq3	872	1.37696	7.34147e-08	No hit in NR database
comp7161_c0_seq1	1252	1.94065	1.46333e-279	unnamed protein product
comp5849_c0_seq1	2549	1.74853	0	PREDICTED: probable rhamnose biosynthetic enzyme 1-like
comp5831_c0_seq2	3008	2.72484	0	predicted protein
comp26736_c0_seq1	442	5.09244	2.96609e-48	No hit in NR database
comp9362_c0_seq1	221	2.74579	6.39944e-05	No hit in NR database
comp24920_c0_seq1	1257	1.43836	1.14092e-96	PREDICTED: uncharacterized protein LOC100254241
comp23264_c0_seq1	866	1.83853	0	unknown
comp27606_c0_seq1	1487	1.70755	3.82372e-40	ZIP transporter
comp18839_c0_seq5	2209	3.30716	3.86336e-184	NAC domain class transcription factor
comp25322_c0_seq1	1619	1.98028	3.20971e-167	xyloglucan endotransglucosylase/hydrolase 13
comp23359_c0_seq1	1341	1.33686	5.0896e-273	ERD protein
comp23223_c0_seq1	902	2.61556	0	PREDICTED: uncharacterized protein LOC100811721
comp7472_c0_seq1	1260	1.64326	4.07566e-58	MYB transcription factor MYB124
comp11355_c0_seq3	2755	1.43954	5.02661e-66	predicted protein
comp28414_c0_seq1	724	3.37461	1.9217e-31	lipid transfer protein
comp21593_c0_seq3	990	1.07157	5.19389e-28	tau class glutathione transferase GSTU45
comp20388_c0_seq1	231	1.04015	1.12185e-06	ubiquitin domain-containing protein
comp5448_c0_seq1	876	1.14642	2.18588e-13	PREDICTED: uncharacterized protein LOC100853125
comp25404_c0_seq1	635	4.32275	2.07782e-127	No hit in NR database
comp6492_c0_seq1	962	1.21329	4.12148e-06	predicted protein
comp20186_c1_seq24	1894	1.41779	5.16194e-175	farnesyl diphosphate synthase
comp22241_c0_seq4	1672	1.21831	1.56687e-10	hypothetical protein
comp22910_c0_seq35	4319	2.29148	0	PREDICTED: aspartic proteinase-like protein 2-like
comp20131_c0_seq1	2017	1.28092	6.49481e-18	predicted protein
comp13465_c0_seq1	218	5.38322	1.3011e-10	No hit in NR database
comp20908_c0_seq2	408	1.08205	5.05509e-09	predicted protein
comp20873_c0_seq1	3977	1.68132	1.45106e-206	unnamed protein product
comp23929_c0_seq1	950	2.05809	2.45565e-107	lactoylglutathione lyase, putative
comp11653_c0_seq1	910	3.22537	8.72567e-114	No hit in NR database
comp28587_c0_seq1	835	1.56165	2.80851e-08	uncharacterized protein LOC100811178
comp27520_c0_seq1	713	1.5888	3.53153e-26	PREDICTED: uncharacterized protein LOC100785774
comp25691_c0_seq1	1555	1.88072	3.71067e-85	PREDICTED: UDP-glucose 4-epimerase GEPI48
comp13760_c0_seq4	1333	1.09286	7.48807e-19	PREDICTED: zinc finger A20 and AN1 domain-containing stress-associated protein 9
comp11415_c0_seq4	1877	1.63358	7.06511e-37	predicted protein
comp15469_c0_seq3	1919	1.2079	6.02893e-54	TRANSPARENT TESTA 12 protein, putative
comp7098_c0_seq1	1252	3.40923	0	PREDICTED: transcription factor ORG2
comp27475_c0_seq1	1037	6.20684	1.86515e-156	PREDICTED: protein PLANT CADMIUM RESISTANCE 2-like
comp5656_c0_seq1	1458	1.38555	5.9405e-125	thioredoxin-like 1-1
comp6872_c0_seq1	882	1.17626	1.41512e-07	No hit in NR database
comp23799_c0_seq1	1865	1.09299	5.44343e-145	PREDICTED: GDSL esterase/lipase At5g03610
comp7175_c0_seq1	1874	1.21444	1.59726e-106	PREDICTED: fatty acyl-CoA reductase 3-like
comp28575_c0_seq1	344	1.37994	0.00032613	PREDICTED: uncharacterized protein LOC100820286
comp10675_c0_seq3	1067	1.90344	2.86642e-13	No hit in NR database
comp23968_c0_seq1	1135	1.94973	0	tau class glutathione transferase GSTU45
comp23473_c0_seq4	1301	5.56441	0	PREDICTED: proline-rich 33 kDa extensin-related protein-like
comp21323_c0_seq6	781	1.0272	3.5385e-13	No hit in NR database
comp16723_c0_seq2	983	1.41044	1.28975e-07	PREDICTED: uncharacterized protein LOC100259057
comp21812_c0_seq1	645	1.03701	0	No hit in NR database
comp25795_c0_seq1	1395	3.34092	5.75993e-218	PREDICTED: F-box protein PP2-B1-like
comp23378_c0_seq1	1217	1.87287	0	PREDICTED: uncharacterized protein LOC100243286
comp26666_c0_seq1	1423	2.31411	3.80847e-141	PREDICTED: solute carrier family 35 member F1-like
comp9751_c0_seq3	634	1.07432	0.000162035	predicted protein
comp5086_c0_seq1	714	2.48223	3.45896e-47	No hit in NR database
comp22257_c0_seq2	715	1.42871	1.86633e-10	unnamed protein product
comp28668_c0_seq1	1586	3.70298	6.88064e-50	hypothetical protein SORBIDRAFT_07g002250
comp19872_c0_seq1	329	2.31283	2.03853e-11	hypothetical protein NAEGRDRAFT_82738
comp24976_c0_seq1	1047	1.95026	2.67887e-120	PREDICTED: E3 ubiquitin-protein ligase arkadia-like isoform 1
comp25138_c0_seq1	994	1.90524	5.33891e-152	zinc finger protein PIF1
comp24975_c0_seq1	936	2.15671	8.42283e-41	PREDICTED: glucan endo-1,3-beta-glucosidase 12-like
comp24804_c0_seq1	547	3.16837	1.86447e-167	No hit in NR database
comp21497_c0_seq1	2952	1.41585	3.16582e-44	conserved hypothetical protein
comp6503_c0_seq1	739	3.79826	1.04134e-31	uncharacterized protein LOC100816598
comp22591_c0_seq6	928	1.42089	4.72994e-07	25 kDa translation elongation factor 1-beta
comp23422_c0_seq1	1365	1.17969	0	uncharacterized protein LOC100804444
comp23561_c0_seq1	739	1.19717	1.33262e-92	PREDICTED: uncharacterized protein LOC100826478
comp14162_c0_seq1	2484	1.64298	3.33863e-100	unnamed protein product
comp24878_c0_seq1	585	2.45485	3.50561e-22	No hit in NR database
comp24637_c0_seq1	951	1.50212	2.88271e-39	predicted protein
comp26420_c0_seq1	1437	4.54745	2.37592e-246	predicted protein
comp6495_c0_seq1	426	1.5028	3.32447e-06	No hit in NR database
comp17578_c0_seq2	1890	1.24514	8.51564e-13	unnamed protein product
comp24735_c0_seq1	2035	1.46319	2.39509e-157	PREDICTED: ferrochelatase-2, chloroplastic
comp23061_c0_seq1	1704	1.87214	1.00277e-61	No hit in NR database
comp14280_c0_seq1	404	1.81402	4.95603e-05	No hit in NR database
comp20193_c0_seq1	813	3.02332	8.59727e-16	60S ribosomal protein L2
comp19971_c0_seq2	1384	1.61144	0	PREDICTED: uncharacterized protein LOC100259041
comp24311_c0_seq1	1314	3.06719	0	bZIP12
comp9338_c0_seq1	743	4.26889	1.04999e-21	DVL9
comp28879_c0_seq1	546	3.95438	6.78997e-17	conserved hypothetical protein
comp21282_c0_seq1	1263	1.21082	2.86607e-20	Cytochrome c oxidase assembly protein COX19, putative
comp24567_c0_seq1	2397	1.61674	9.9053e-223	unnamed protein product
comp27644_c0_seq1	693	2.01293	1.97635e-28	conserved hypothetical protein
comp34848_c0_seq1	601	1.23883	8.7943e-05	No hit in NR database
comp4471_c0_seq1	691	1.70913	2.17898e-09	No hit in NR database
comp10076_c0_seq1	267	1.24616	0.000102804	No hit in NR database
comp11076_c0_seq1	2727	2.55947	8.50684e-50	PREDICTED: vesicle-fusing ATPase-like
comp6119_c0_seq1	4124	1.71841	0	hypothetical protein VITISV_027339
comp25781_c0_seq1	1340	2.5748	7.65678e-192	Peroxidase 73 precursor, putative
comp26506_c0_seq1	1300	2.1501	6.11951e-39	PREDICTED: myb-related protein 315-like
comp15461_c0_seq1	2044	1.17515	8.34511e-71	PREDICTED: probable pectinesterase/pectinesterase inhibitor 51-like
comp17775_c1_seq1	440	2.1429	6.59084e-10	No hit in NR database
comp28841_c0_seq1	998	3.04535	6.61338e-19	ethylene response factor 6b
comp25887_c0_seq1	1016	4.12491	2.74563e-227	calcium-binding EF hand family protein
comp15090_c0_seq1	1768	3.03443	1.04507e-208	PREDICTED: uncharacterized protein LOC100854478
comp28730_c0_seq1	327	3.9295	2.8014e-10	No hit in NR database
comp6797_c0_seq3	932	1.40479	8.88047e-80	No hit in NR database
comp11749_c0_seq1	897	1.40905	2.04855e-20	PREDICTED: uncharacterized protein LOC100807125
comp10496_c0_seq1	2243	1.51599	1.845e-17	conserved hypothetical protein
comp9164_c0_seq2	891	1.09208	1.79901e-11	PREDICTED: uncharacterized protein LOC100249861
comp23776_c0_seq1	1277	4.9949	0	hypothetical protein VITISV_029578
comp5144_c0_seq1	866	1.47222	2.11199e-43	HSP18.1B
comp11452_c0_seq2	1157	1.05268	1.65053e-07	OBP3-responsive gene 3
comp20311_c0_seq1	576	1.54416	1.28736e-10	unknown
comp11068_c0_seq1	2983	1.01666	2.28434e-26	predicted protein
comp27664_c0_seq1	1984	1.44742	2.56574e-33	PREDICTED: O-glucosyltransferase rumi homolog
comp22427_c1_seq7	1378	1.65031	9.18837e-28	PREDICTED: hypothetical protein LOC100575156
comp25793_c0_seq1	3565	1.30563	2.13998e-96	PREDICTED: uncharacterized protein LOC100244557
comp22979_c0_seq2	1182	3.2616	9.01625e-75	hypothetical protein NAEGRDRAFT_82840
comp26814_c0_seq1	1714	1.09072	8.30558e-32	mitogen-activated protein kinase 2
Contig110	1350	1.86968	3.69061e-149	polygalacturonase-inhibiting protein
comp22370_c0_seq1	2259	1.00396	3.97581e-13	heat shock protein 90, partial
comp6531_c0_seq1	500	2.69134	4.81803e-20	No hit in NR database
comp23916_c0_seq1	1495	1.03914	2.64893e-142	unnamed protein product
comp27313_c0_seq1	1097	1.02445	4.10326e-14	PREDICTED: metal tolerance protein A2-like
comp27249_c0_seq1	874	1.32532	7.48834e-11	conserved hypothetical protein
comp21809_c0_seq1	646	1.46365	6.11642e-10	No hit in NR database
comp16201_c0_seq1	2697	1.49884	2.61364e-22	PREDICTED: G-type lectin S-receptor-like serine/threonine-protein kinase SD2-2-like
comp25876_c0_seq1	1158	1.73424	6.41993e-98	conserved hypothetical protein
comp18016_c0_seq3	3353	3.80642	0	argonaute protein group
comp22264_c1_seq1	805	1.23057	6.33948e-21	unknown
comp23477_c0_seq1	2335	1.62769	8.48543e-276	pyruvate decarboxylase
comp24015_c0_seq1	1914	4.03766	0	glutamate decarboxylase, putative
comp42332_c0_seq1	202	1.38322	0.000102573	No hit in NR database
comp15625_c0_seq2	1586	1.21198	3.79644e-19	No hit in NR database
comp27902_c0_seq1	2124	1.79732	2.6641e-70	Ribosome-inactivating protein
comp19103_c0_seq3	1839	2.5024	5.74353e-74	unnamed protein product
comp26042_c0_seq1	621	1.82379	1.26215e-42	No hit in NR database
comp14013_c0_seq1	313	2.48275	6.25713e-07	conserved hypothetical protein, partial
comp7092_c0_seq1	671	2.81172	0	No hit in NR database
comp23269_c0_seq1	1468	1.19198	5.48437e-203	putative peroxidase
comp25654_c0_seq1	2759	1.83291	9.63368e-112	PREDICTED: glucosamine--fructose-6-phosphate aminotransferase [isomerizing] 2
comp19333_c0_seq1	2522	1.8886	6.61448e-31	PREDICTED: L-type lectin-domain containing receptor kinase IV.2
comp24135_c0_seq1	1297	1.66381	7.97461e-46	conserved hypothetical protein
comp27572_c0_seq1	1411	1.97196	4.77048e-47	predicted protein
comp15635_c0_seq1	3294	1.87867	5.02041e-289	respiratory burst oxidase, putative
comp25488_c0_seq1	1667	2.76606	2.72456e-257	PREDICTED: phosphatidylinositol transfer protein 1-like
comp22983_c0_seq1	3446	1.15457	8.86999e-49	MAX1
comp7020_c0_seq1	1842	2.01238	2.85669e-43	hypothetical protein SORBIDRAFT_01g040190
comp23212_c0_seq1	636	2.45419	0	predicted protein
comp14467_c0_seq4	1667	1.71079	4.06762e-90	No hit in NR database
comp7214_c0_seq2	1561	1.9909	8.44096e-20	hypothetical protein VITISV_004378
comp26928_c0_seq1	848	1.43241	1.43847e-43	CI small heat shock protein 2
comp27125_c0_seq1	937	7.24199	6.80877e-102	PREDICTED: 17.4 kDa class III heat shock protein-like
comp10848_c0_seq2	1455	1.63606	1.42939e-33	predicted protein
comp27607_c0_seq1	347	1.75644	2.7693e-05	No hit in NR database
comp28844_c0_seq1	222	1.86537	3.07085e-11	No hit in NR database
comp6579_c0_seq1	211	1.8389	0.000348802	senescence-associated protein
comp9673_c0_seq1	427	1.17853	1.28997e-12	No hit in NR database
comp28146_c0_seq1	663	1.2055	4.80898e-13	Protease inhibitor/seed storage/LTP family protein
comp19896_c0_seq5	2463	1.22937	8.96477e-38	predicted protein
comp28212_c0_seq1	678	3.0353	7.53335e-23	No hit in NR database
comp24807_c0_seq1	2696	1.40169	8.7481e-157	PREDICTED: COBRA-like protein 7
comp22569_c0_seq22	3496	1.7359	4.22447e-186	PREDICTED: vacuolar cation/proton exchanger 3-like
comp6209_c0_seq1	1245	2.52541	7.42882e-284	PREDICTED: heat stress transcription factor B-3-like
comp27746_c0_seq1	831	1.07836	1.55868e-13	PREDICTED: uncharacterized protein LOC100786928
comp26384_c0_seq1	995	1.97362	4.02941e-43	ethylene response factor 2
comp5543_c0_seq1	740	1.36436	2.10287e-21	PREDICTED: uncharacterized protein LOC100245192
comp15652_c0_seq2	1500	3.43032	0	merlot proline-rich protein 2
comp18580_c0_seq2	2316	1.03774	1.08074e-16	PREDICTED: RNA polymerase sigma factor rpoD
comp26213_c0_seq1	1269	2.70893	4.7387e-136	ring finger protein, putative
comp18637_c0_seq1	441	1.11781	3.3613e-09	No hit in NR database
comp20622_c0_seq1	866	1.69134	8.79291e-15	Hypothetical protein GL50803_19294
comp24023_c0_seq1	1295	1.0712	1.17707e-95	predicted protein
comp7309_c0_seq1	1661	2.12913	0	PRA1 family protein B4
comp19317_c0_seq3	1075	1.1805	1.37871e-10	PREDICTED: (+)-neomenthol dehydrogenase-like
comp13937_c0_seq2	2130	1.28636	1.14962e-15	No hit in NR database
comp25933_c0_seq1	1528	1.381	1.38495e-60	PREDICTED: 1-aminocyclopropane-1-carboxylate oxidase homolog 11
comp5250_c0_seq1	2615	1.88707	1.30664e-71	aldehyde dehydrogenase, putative
comp10733_c0_seq1	2382	1.59742	1.00779e-36	PREDICTED: uncharacterized protein LOC100241980
comp6447_c0_seq1	1538	2.27318	5.79864e-303	predicted protein
comp6928_c0_seq1	1874	1.85551	0	glycosyltransferase, CAZy family GT8
comp7440_c0_seq1	440	1.71788	6.05572e-09	No hit in NR database
comp9875_c0_seq1	1179	2.39083	2.06436e-25	polygalacturonase inhibitor
comp7194_c0_seq1	563	2.08079	4.28084e-17	PREDICTED: uncharacterized protein LOC100780086
comp28341_c0_seq1	974	3.38985	5.10289e-61	unknown
comp28808_c0_seq1	1042	2.43451	8.32045e-19	predicted protein
comp30084_c0_seq1	397	1.0649	0.000423955	No hit in NR database
comp20728_c0_seq5	4721	1.86214	3.43291e-127	serine-threonine protein kinase, plant-type, putative
comp28492_c0_seq1	777	1.57586	6.89919e-07	No hit in NR database
comp6219_c0_seq1	2046	2.01214	0	glucose-methanol-choline (gmc) oxidoreductase, putative
comp20855_c0_seq1	575	1.60689	1.17194e-11	No hit in NR database
comp27253_c0_seq1	1300	1.72025	8.91621e-33	hypothetical protein SORBIDRAFT_01g008810
comp29021_c0_seq1	674	7.00213	8.69706e-30	No hit in NR database
comp12386_c0_seq1	1681	2.07213	6.61876e-120	nitrilase
comp22392_c0_seq3	421	1.97072	4.57878e-08	No hit in NR database
comp22483_c0_seq2	1492	2.22587	0	PREDICTED: cysteine-rich repeat secretory protein 55-like
comp23424_c0_seq1	633	2.55109	7.06131e-154	PREDICTED: uncharacterized protein LOC100267335
comp27728_c0_seq1	527	1.09044	8.11509e-08	No hit in NR database
comp7419_c0_seq2	1196	8.91571	2.10171e-46	PREDICTED: F-box protein SKIP28-like
comp6454_c0_seq2	2372	1.15516	1.70462e-18	unnamed protein product
comp28053_c0_seq1	958	1.83044	3.81781e-32	mitochondrial small heat shock protein
comp5420_c0_seq1	749	1.40594	2.11755e-08	multidrug resistance protein ABC transporter family protein
comp16306_c0_seq3	869	1.96053	2.43537e-10	PREDICTED: uncharacterized protein LOC100264865
comp21122_c0_seq1	656	1.61539	2.78867e-12	40S ribosomal protein S9-B
comp25537_c0_seq1	1267	3.49103	0	predicted protein
comp4255_c0_seq1	963	1.6774	3.02152e-09	No hit in NR database
comp19647_c0_seq5	1369	1.93798	0	No hit in NR database
comp28373_c0_seq1	1327	1.25532	6.80234e-12	phosphate abc transporter, putative
comp10502_c0_seq3	2517	3.04734	2.52868e-66	hypothetical protein VITISV_018209
comp17590_c0_seq2	1973	1.60047	5.22569e-73	predicted protein
comp7170_c0_seq1	1838	2.37115	0	conserved hypothetical protein
comp6089_c0_seq1	1576	2.39943	7.28125e-231	predicted protein
comp9977_c0_seq2	1857	2.07642	2.30098e-61	ribosomal protein S6 kinase, putative
comp16631_c0_seq2	1389	2.5447	1.18219e-32	unnamed protein product
comp25607_c0_seq1	722	1.00432	8.75693e-17	PREDICTED: uncharacterized protein LOC100778751
comp28089_c0_seq1	1453	4.71635	2.64076e-66	uncharacterized protein LOC100786020 precursor
comp20160_c0_seq1	345	1.73341	2.81051e-08	No hit in NR database
comp5277_c0_seq2	1011	2.16195	1.23886e-74	predicted protein
comp11173_c0_seq3	2150	1.8129	7.84484e-46	PREDICTED: uncharacterized protein LOC100258227
comp22142_c0_seq1	1711	1.11141	4.12862e-243	hypothetical protein, unlikely, partial
comp20775_c0_seq2	1844	5.5176	2.06576e-108	cytochrome P450
comp26322_c0_seq1	2465	1.69698	8.276e-102	predicted protein
comp22270_c3_seq9	542	1.0094	9.17764e-80	hypothetical protein
comp26836_c0_seq1	715	4.05752	1.14234e-144	No hit in NR database
comp14344_c0_seq1	4715	1.15891	1.0269e-79	PREDICTED: transcription initiation factor TFIID subunit 2-like isoform 2
comp10898_c0_seq1	783	1.08232	2.31991e-10	No hit in NR database
comp23805_c0_seq1	1647	2.91793	0	gi|1209317|gb|AAA91063.1| ethylene-inducible protein
comp25907_c0_seq1	1703	5.0414	0	wound-induced protein kinase
comp17339_c0_seq1	698	3.50548	5.86622e-16	40S ribosomal protein S8
comp8155_c0_seq1	599	1.1912	4.16833e-06	No hit in NR database
comp4092_c0_seq1	471	1.73633	9.92077e-06	No hit in NR database
comp23245_c0_seq1	1185	3.61988	0	harpin-induced protein
comp23894_c0_seq1	1135	1.09582	1.83273e-69	PREDICTED: uncharacterized protein LOC100253810
comp4108_c0_seq1	464	3.92164	2.47714e-13	No hit in NR database
comp11533_c0_seq1	2023	1.81065	1.42823e-48	PREDICTED: laccase-12-like
comp5415_c0_seq1	1311	1.20908	3.08078e-29	unknown
comp22710_c0_seq4	2441	1.62849	1.52386e-162	glutathione reductase
comp24458_c0_seq1	748	1.13013	2.18657e-53	PREDICTED: uncharacterized protein LOC100854031
comp27906_c0_seq1	754	2.021	1.85017e-36	predicted protein
comp23556_c0_seq1	2907	1.55134	0	PREDICTED: phospholipase D alpha 1-like
comp17520_c0_seq1	2258	1.02846	4.33347e-68	pericarp peroxidase 3
comp27318_c0_seq1	1074	2.30267	7.51377e-36	conserved hypothetical protein
comp5891_c0_seq1	1745	2.27767	3.76203e-194	PREDICTED: ATP-dependent zinc metalloprotease FtsH-like isoform 1
comp12009_c0_seq3	2215	1.23267	3.34076e-151	catalytic, putative
comp12379_c0_seq2	1408	1.41461	1.43209e-209	Pectinesterase-3 precursor, putative
comp7302_c0_seq1	1084	3.31283	4.02057e-35	hypothetical protein VITISV_031602
comp7140_c0_seq1	2134	1.55326	3.41727e-158	predicted protein
comp20040_c0_seq4	9652	1.24552	1.75353e-95	No hit in NR database
comp6804_c0_seq1	1254	1.36776	2.39332e-11	f-box family protein
comp6033_c0_seq1	1940	1.07098	8.0371e-39	conserved hypothetical protein
comp24490_c0_seq1	1254	3.86795	0	chorismate mutase
comp41356_c0_seq1	388	1.60096	2.84824e-05	No hit in NR database
comp18606_c1_seq1	2372	1.64714	0	PREDICTED: ankyrin repeat-containing protein At5g02620-like
comp20741_c0_seq2	503	1.15649	0.000105985	No hit in NR database
comp18348_c0_seq1	2642	1.14036	4.05731e-155	PREDICTED: UDP-galactose transporter 2-like
comp22647_c1_seq1	1426	1.36287	5.72807e-22	hypothetical protein THAOC_18532, partial
comp5332_c0_seq1	1121	1.51028	6.37215e-22	PREDICTED: uncharacterized protein LOC100802013
comp26049_c0_seq1	714	1.50692	8.31034e-21	hypothetical protein ARALYDRAFT_492877
comp11176_c0_seq1	720	1.14746	1.08364e-26	No hit in NR database
comp27731_c0_seq1	455	1.74989	1.8315e-08	No hit in NR database
comp26203_c0_seq1	1035	1.14273	1.99553e-41	No hit in NR database
comp12757_c0_seq1	876	2.50692	2.23567e-20	Auxin-induced in root cultures protein 12 precursor, putative
comp5541_c0_seq1	1522	1.24157	2.30867e-21	hypothetical protein VITISV_043284
comp28219_c0_seq1	829	1.72787	1.91625e-14	No hit in NR database
comp35490_c0_seq1	277	1.34357	1.34665e-10	No hit in NR database
comp44257_c0_seq1	202	1.4835	4.21539e-09	No hit in NR database
comp13661_c0_seq1	3439	1.79915	1.21811e-73	PREDICTED: probable WRKY transcription factor 41
comp22007_c0_seq1	649	1.40962	3.99754e-09	No hit in NR database
comp25908_c0_seq1	1351	1.3733	5.7024e-46	zinc transporter, putative
comp23363_c0_seq1	2236	1.13713	0	O-methyltransferase-like protein
comp15408_c0_seq1	1461	2.86537	4.48221e-91	annexin, putative
comp6690_c0_seq1	2237	4.07422	0	3-hydroxy-3-methylglutaryl coenzyme A reductase
comp27742_c0_seq1	964	2.39937	8.97927e-39	PREDICTED: putative germin-like protein 2-1-like
comp23132_c0_seq1	1152	1.68112	0	gi|281494397|gb|ADA71986.1| Ni6 protein
comp16696_c0_seq2	1003	2.73114	6.86151e-23	unnamed protein product
comp28539_c0_seq1	1307	2.60981	1.05907e-37	NAC protein
comp25206_c0_seq1	980	2.51591	2.16434e-172	conserved hypothetical protein
comp15945_c0_seq2	437	1.1496	2.90705e-05	No hit in NR database
comp5279_c0_seq1	854	1.70362	1.36006e-15	conserved hypothetical protein
comp6354_c0_seq1	523	3.33329	1.01391e-13	No hit in NR database
comp27262_c0_seq1	936	2.78552	5.95209e-70	PREDICTED: putative germin-like protein 2-1
Contig83	1543	1.31525	8.92586e-18	No hit in NR database
comp19980_c0_seq1	528	1.12841	8.93808e-05	No hit in NR database
comp14636_c0_seq2	608	5.88167	2.08318e-42	predicted protein
comp6842_c0_seq1	874	1.48049	9.55348e-20	hypothetical protein MTR_1g017990
comp26962_c0_seq1	788	1.33133	6.12437e-10	calmodulin NtCaM13
comp25167_c0_seq1	1642	1.02106	2.46783e-28	PREDICTED: vesicle-associated membrane protein 727
comp6752_c0_seq1	667	2.90977	1.40415e-39	No hit in NR database
comp26965_c0_seq1	2197	1.27681	1.72696e-39	PREDICTED: calcium-dependent protein kinase 32-like isoform 1
comp25749_c0_seq1	886	1.17686	1.49507e-37	MYB4
comp33611_c0_seq1	379	1.48238	4.01615e-17	No hit in NR database
comp28353_c0_seq1	228	2.22537	2.41661e-10	No hit in NR database
comp9050_c0_seq1	463	1.09871	1.55737e-11	No hit in NR database
comp28121_c0_seq1	727	1.47255	2.75131e-16	PREDICTED: cysteine-rich repeat secretory protein 38-like
comp6936_c0_seq1	593	1.73237	5.60642e-10	unnamed protein product
comp25232_c0_seq1	786	2.7357	1.26251e-204	Blue copper protein precursor, putative
comp28123_c0_seq1	1354	4.57586	6.45754e-97	predicted protein
comp7397_c0_seq1	1948	1.31075	1.85564e-20	PREDICTED: UDP-glycosyltransferase 85A1
comp16176_c0_seq1	2554	1.56956	1.04659e-34	predicted protein
comp25178_c0_seq1	777	1.8588	8.9497e-56	PREDICTED: macrophage migration inhibitory factor homolog
comp25879_c0_seq1	480	1.24514	8.51564e-13	No hit in NR database
comp20206_c0_seq1	1552	2.58202	5.09617e-34	PREDICTED: uncharacterized protein LOC100263778
comp17269_c0_seq4	2080	1.40233	1.63262e-17	hypothetical protein VITISV_005886
comp30734_c0_seq1	441	1.11064	9.11472e-06	No hit in NR database
comp19301_c0_seq4	676	3.02026	0	No hit in NR database
comp23519_c0_seq1	992	1.8514	1.17904e-289	Unknown protein
comp15525_c0_seq4	2019	3.53597	0	hypothetical protein MTR_5g037540
comp23547_c0_seq1	2240	1.08331	3.40219e-282	malic enzyme, putative
comp22885_c0_seq5	690	1.71017	3.70176e-12	No hit in NR database
comp22467_c0_seq2	2365	3.57586	1.00478e-90	No hit in NR database
comp23886_c0_seq1	2023	1.03093	7.9572e-142	PREDICTED: glucan endo-1,3-beta-glucosidase-like
comp18048_c0_seq2	1080	5.38131	1.39089e-176	WRKY DNA-binding protein
comp5167_c0_seq1	1682	3.33113	3.41239e-87	PREDICTED: cytochrome P450 76C4-like
comp6634_c0_seq1	966	1.48189	6.25617e-08	No hit in NR database
comp28394_c0_seq1	1514	1.39017	4.17374e-12	PREDICTED: flavin-containing monooxygenase YUCCA8-like
comp20130_c0_seq2	3598	1.35296	5.48135e-120	Cytochrome P450 fatty acid omega-hydroxylase
comp26129_c0_seq1	1923	1.66761	3.95806e-69	predicted protein
comp27016_c0_seq1	1299	1.51669	4.26681e-58	PREDICTED: peroxidase 47-like
comp12911_c0_seq3	1343	2.11299	0	lipid binding protein, putative
comp28606_c0_seq1	762	8.64911	6.25916e-40	PREDICTED: uncharacterized protein At1g08160-like
comp25582_c0_seq1	1581	3.04749	2.79624e-140	basic 7S globulin 2 precursor small subunit, putative
comp7368_c0_seq1	2538	2.29965	3.08459e-41	PREDICTED: probable L-type lectin-domain containing receptor kinase S.5
comp23474_c0_seq1	1213	1.1154	0	uncharacterized protein LOC100499923
comp7408_c0_seq1	279	1.64986	1.25266e-05	predicted protein
comp5135_c0_seq2	1544	4.03238	2.59103e-52	predicted protein
comp14619_c0_seq1	1366	1.50222	1.16946e-141	ring finger protein, putative
comp19158_c0_seq3	1813	2.41961	1.36306e-107	putative mitochondrial protein
comp21776_c0_seq1	492	1.82489	2.28384e-08	No hit in NR database
comp13928_c0_seq2	4833	1.25603	2.30809e-139	PREDICTED: ABC transporter G family member 32-like
comp23161_c0_seq1	2048	2.95718	0	predicted protein
comp23534_c0_seq1	1516	1.00868	1.59952e-131	PREDICTED: 12-oxophytodienoate reductase 2 isoform 1
comp13733_c0_seq1	2816	1.04948	1.00222e-45	unnamed protein product
comp19675_c0_seq1	2134	4.98268	5.53088e-81	PREDICTED: putative transcription factor bHLH041-like
comp20968_c0_seq8	2388	1.51363	4.00389e-31	Mitochondrial thiamine pyrophosphate carrier
comp5197_c0_seq1	589	2.00471	1.13494e-22	No hit in NR database
comp17865_c0_seq4	773	5.87678	0	No hit in NR database
comp26975_c0_seq1	988	2.42927	3.83651e-50	PREDICTED: calcium-binding allergen Ole e 8
comp26708_c0_seq1	1411	2.50186	6.47301e-32	PREDICTED: probable xyloglucan endotransglucosylase/hydrolase protein 33
comp45597_c0_seq1	201	1.51028	0.000738524	No hit in NR database
comp24302_c0_seq1	1591	1.20465	1.34885e-69	Epidermis-specific secreted glycoprotein EP1 precursor, putative
comp22204_c0_seq1	454	1.3061	7.25029e-07	conserved hypothetical protein
comp6117_c0_seq1	577	2.54344	9.8447e-50	predicted protein
comp24818_c0_seq1	2249	1.69114	4.95312e-146	PREDICTED: protein TIFY 6B isoform 2
comp5128_c0_seq1	3462	1.37447	1.46564e-49	DNA-3-methyladenine glycosylase, putative
comp19806_c0_seq3	894	2.22486	1.78292e-40	PREDICTED: glutathione S-transferase F13
comp28139_c0_seq1	985	2.30767	1.90401e-35	No hit in NR database
comp8031_c0_seq1	656	1.9328	4.42379e-08	No hit in NR database
comp28145_c0_seq1	609	1.80648	9.36482e-17	predicted protein
comp27696_c0_seq1	1429	1.27721	3.9438e-17	chorismate mutase
comp20092_c0_seq7	3056	1.67351	6.97589e-32	amino acid binding protein, putative
comp23780_c0_seq1	1156	1.28714	2.74367e-212	predicted protein
comp27221_c0_seq1	1676	1.31283	1.80014e-27	hypothetical protein
comp25595_c0_seq1	2322	1.11548	2.07058e-55	Nt-gh3 deduced protein
comp6110_c0_seq2	1803	1.21884	1.75919e-75	predicted protein
comp6246_c0_seq1	1882	1.14279	3.1041e-64	Gibberellin receptor GID1, putative
comp24650_c0_seq1	1140	4.94647	3.83319e-242	putative peroxidase
comp15407_c0_seq2	1726	1.12091	7.18158e-23	PREDICTED: uncharacterized protein LOC100254717
comp14782_c0_seq2	1169	4.11866	1.72357e-100	conserved hypothetical protein
comp10922_c0_seq1	1241	1.52582	5.6876e-19	PREDICTED: protein MKS1-like
comp12090_c0_seq1	2091	1.06979	3.7893e-23	multicopper oxidase, putative
comp10156_c0_seq1	688	1.37161	8.82923e-17	No hit in NR database
comp23367_c0_seq1	986	1.13143	3.51683e-275	hypothetical protein MTR_3g093400
comp7323_c0_seq1	1468	3.93728	0	predicted protein
comp20939_c0_seq4	1645	1.02939	2.95431e-119	PREDICTED: alcohol dehydrogenase-like 1-like
comp21431_c0_seq2	1085	4.89244	1.94722e-123	PREDICTED: delta-1-pyrroline-5-carboxylate synthase
comp15820_c0_seq2	1015	3.32433	4.03456e-92	No hit in NR database
comp25972_c0_seq1	2206	1.3782	2.54121e-75	PREDICTED: probable LRR receptor-like serine/threonine-protein kinase At5g48740-like
comp6198_c0_seq1	2371	2.85503	0	No hit in NR database
comp5082_c0_seq1	1016	1.63476	4.46728e-44	small molecular heat shock protein 19
comp22678_c0_seq1	757	4.13045	1.25813e-30	predicted protein
comp27157_c0_seq1	913	2.74002	1.16502e-66	conserved hypothetical protein
comp25121_c0_seq1	1390	1.65132	1.2525e-113	predicted protein
comp25032_c0_seq1	1420	2.15888	2.62142e-213	Auxin-induced protein 5NG4, putative
comp24044_c0_seq1	1798	1.09672	2.27333e-65	PREDICTED: arginine/serine-rich-splicing factor RSP31-like
comp25592_c0_seq1	2116	2.13204	4.4133e-216	tyrosine decarboxylase
comp13618_c0_seq2	1634	1.69826	1.29052e-87	WRKY28
comp14482_c0_seq1	1285	1.03252	9.17298e-50	PREDICTED: putative dihydroflavonol-4-reductase
comp24511_c0_seq1	985	1.5936	1.48412e-112	uncharacterized protein LOC100800959
comp7517_c0_seq2	1369	1.17263	1.65435e-28	2-oxoglutarate-dependent dioxygenase
comp23788_c0_seq2	731	2.33282	8.84528e-248	conserved hypothetical protein
comp25715_c0_seq1	1071	3.24477	1.64491e-173	xyloglucosyl transferase 1, partial
comp22421_c0_seq4	3043	1.31106	7.48243e-24	hypothetical protein OsI_02805
comp22570_c1_seq2	6530	1.3242	0	photosystem I P700 chlorophyll a apoprotein A1
comp23449_c0_seq1	1078	1.5448	1.95332e-247	predicted protein
comp27099_c0_seq1	1190	3.82098	8.42875e-130	class III chitinase
comp19776_c0_seq2	2049	1.0727	6.05138e-27	PREDICTED: NADP-dependent glyceraldehyde-3-phosphate dehydrogenase-like
comp21843_c0_seq2	3617	1.18669	2.00287e-29	MoCo sulfurase
comp6140_c0_seq1	1922	2.86467	0	WRKY protein
comp25376_c0_seq1	778	1.27371	1.69643e-21	PREDICTED: RPM1-interacting protein 4-like
comp25108_c0_seq1	749	7.31583	1.48913e-212	ZPT2-8
comp24643_c0_seq1	627	4.38187	2.15188e-234	conserved hypothetical protein
comp25732_c0_seq1	1393	1.15596	3.59766e-35	predicted protein
comp6593_c0_seq1	2027	1.89272	4.39514e-268	CCCH-type zinc finger protein
comp18905_c0_seq3	2492	1.87542	7.9612e-65	PREDICTED: probable serine/threonine-protein kinase At1g54610-like
comp24936_c0_seq1	2513	5.4713	0	PREDICTED: cellulose synthase-like protein G2-like
comp7103_c0_seq1	1806	1.59306	8.55358e-33	beta-1,4-mannosyl-glycoprotein
comp18730_c0_seq2	1856	1.36571	7.39e-109	PREDICTED: cytochrome P450 76C4-like
comp21498_c0_seq6	2393	1.11233	2.98945e-66	PREDICTED: proline-rich receptor-like protein kinase PERK10-like
comp25845_c0_seq1	897	1.02653	2.91847e-10	No hit in NR database
comp18543_c1_seq2	1159	1.55202	1.73162e-66	unknown
comp20081_c0_seq8	3062	1.39918	2.5191e-36	ribonuclease, putative
comp10394_c0_seq1	221	2.34845	4.81569e-06	No hit in NR database
comp23505_c0_seq1	1591	3.26431	0	PREDICTED: putative glutamine amidotransferase-like protein RP404-like
comp24558_c0_seq1	2432	2.16715	0	Aspartic proteinase nepenthesin-1 precursor, putative
comp7314_c0_seq1	1146	4.80087	0	PREDICTED: uncharacterized protein LOC100244374
comp23912_c0_seq1	1563	2.20746	0	nam-like protein
comp25703_c0_seq1	728	2.89137	1.10347e-125	No hit in NR database
comp16131_c0_seq3	2646	2.57586	4.31341e-76	PREDICTED: DUF246 domain-containing protein At1g04910-like
comp14747_c0_seq1	644	1.00928	0.00087144	laccase-like multicopper oxidase 77
comp5776_c0_seq1	2635	1.84772	0	PREDICTED: phospholipase C 3-like isoform 2
comp22315_c0_seq2	610	1.40594	6.64584e-09	hypothetical protein THAOC_17987, partial
comp15651_c0_seq1	1508	1.09005	4.43465e-23	predicted protein
comp24955_c0_seq1	888	3.21001	6.34424e-258	predicted protein
comp23307_c0_seq1	1292	1.05952	5.91086e-159	PREDICTED: cationic peroxidase 1-like
comp26331_c0_seq1	678	2.55938	2.46075e-37	No hit in NR database
comp23902_c0_seq1	1136	1.33619	7.2055e-59	No hit in NR database
comp26440_c0_seq1	2014	1.28459	1.09368e-57	PREDICTED: heat stress transcription factor A-5-like
comp21522_c0_seq59	3655	1.13445	1.93431e-37	PREDICTED: uncharacterized protein LOC100245808
comp21558_c0_seq2	1496	3.2167	0	predicted protein
comp22977_c0_seq3	2512	1.10406	4.10178e-23	multidrug resistance-associated protein
comp5185_c0_seq1	1085	1.72209	6.28116e-29	conserved hypothetical protein
comp21856_c0_seq1	552	2.00179	1.21272e-14	hypothetical protein MOQ_008264, partial
comp5174_c0_seq1	1807	1.73801	3.1444e-70	PREDICTED: E3 ubiquitin-protein ligase ATL4-like
comp22385_c0_seq1	1661	1.32189	4.31078e-74	Hypothetical protein GL50803_112080
comp30237_c0_seq1	220	1.87843	0.000223842	No hit in NR database
Contig12	1036	1.34114	2.05917e-17	No hit in NR database
comp25116_c0_seq1	1756	6.34618	0	putative ripening-related P-450 enzyme
comp19543_c0_seq12	2876	1.22957	1.13099e-26	No hit in NR database
comp11628_c0_seq1	895	2.54971	2.48739e-275	class 1 non-symbiotic hemoglobin
comp21474_c0_seq2	556	1.7775	4.76858e-13	No hit in NR database
comp26230_c0_seq1	1006	2.8173	1.95521e-95	PREDICTED: ethylene-responsive transcription factor LEP-like
comp7047_c0_seq1	1139	1.98138	2.67413e-16	predicted protein
comp22548_c0_seq2	1042	1.16083	3.73527e-07	No hit in NR database
comp10510_c0_seq1	3945	1.19503	1.27457e-54	PREDICTED: calcium-transporting ATPase 12, plasma membrane-type-like
comp22938_c0_seq7	4390	1.60173	2.94808e-121	PREDICTED: uncharacterized protein LOC100268025
comp10759_c0_seq3	1324	1.27267	1.27403e-27	predicted protein
comp21996_c0_seq3	2240	1.38445	0	predicted protein
comp36845_c0_seq1	221	1.13176	0.000105258	No hit in NR database
comp20768_c0_seq2	889	2.27594	4.15924e-62	PREDICTED: uncharacterized protein LOC100266427
comp28074_c0_seq1	1032	1.27752	6.62979e-13	conserved hypothetical protein
comp18198_c0_seq2	1196	3.76164	5.86571e-156	No hit in NR database
comp22361_c0_seq3	1322	1.54939	1.25798e-12	conserved hypothetical protein
comp22819_c0_seq4	1057	1.30738	1.04913e-15	No hit in NR database
comp26380_c0_seq1	1590	1.25368	1.7845e-59	heat shock factor
comp24368_c0_seq1	2958	1.78619	5.72009e-277	PREDICTED: cation/H(+) antiporter 18
comp21774_c0_seq2	1309	4.59638	1.74281e-174	predicted protein
comp21964_c0_seq1	2597	1.40522	2.40492e-169	ribosomal protein S4
comp13468_c0_seq1	1655	1.21011	1.33642e-53	predicted protein
comp13435_c0_seq1	1474	1.5939	4.80406e-13	No hit in NR database
comp25979_c0_seq1	746	1.77803	2.06208e-60	PREDICTED: uncharacterized protein LOC100255790
comp22721_c0_seq1	1907	1.33282	8.83397e-39	predicted protein
comp24879_c0_seq1	989	6.98492	0	unnamed protein product
comp5327_c0_seq1	1295	2.41458	1.76665e-110	AP2-related transcription factor
comp7105_c0_seq1	1182	2.98588	5.72389e-48	hypothetical protein VITISV_009284
comp24434_c0_seq1	466	1.18432	1.1636e-39	cytosolic glutamine synthetase
comp19602_c0_seq4	960	1.23191	1.60369e-07	No hit in NR database
comp13934_c0_seq1	1773	1.26851	3.51508e-67	PREDICTED: uncharacterized protein P11E10.01
comp5940_c0_seq1	1499	1.31744	2.41771e-72	Adiponectin receptor protein
comp7482_c0_seq1	893	3.88572	4.70111e-25	No hit in NR database
comp23606_c0_seq1	1776	1.16875	4.94473e-221	oxysterol binding protein, putative
comp26536_c0_seq1	2704	2.11039	5.80841e-201	white-brown-complex ABC transporter family
comp15168_c0_seq5	1558	1.31283	2.84134e-17	PREDICTED: uncharacterized protein LOC100252714
comp26670_c0_seq1	1027	1.51815	1.6746e-28	predicted protein
comp23897_c0_seq1	1067	1.50566	3.39387e-79	S-like RNase
comp26756_c0_seq1	231	2.67064	3.54843e-26	No hit in NR database
comp28473_c0_seq1	1476	2.49912	3.52078e-58	uncharacterized protein LOC100778672
comp46003_c0_seq1	313	1.74989	0.000117765	No hit in NR database
comp7258_c0_seq1	707	1.72172	4.87103e-14	ACD-ScHsp26-like protein
comp21311_c0_seq1	617	1.64298	4.48009e-06	dynein, light chain, LC8-type 2, isoform CRA_a
comp15436_c0_seq1	957	1.7794	3.97253e-31	PREDICTED: ethylene-responsive transcription factor 4-like
comp19837_c0_seq1	991	1.22168	1.12459e-06	No hit in NR database
comp28109_c0_seq1	1732	1.43836	2.00251e-18	ATP binding protein, putative
comp23650_c0_seq1	933	2.07071	0	unknown
comp37075_c0_seq1	533	1.25264	1.35646e-12	No hit in NR database
comp15714_c0_seq3	1573	1.4043	1.18302e-37	Pyruvate dehydrogenase [lipoamide] kinase-like
comp24752_c0_seq1	2447	1.61158	1.18792e-202	protein kinase atsik, putative
comp29580_c0_seq1	1165	2.12161	4.83063e-15	hypothetical protein ARALYDRAFT_492419
comp25118_c0_seq1	1215	1.82751	2.14863e-170	zinc finger protein
comp5457_c0_seq1	1858	2.62778	3.16406e-127	unnamed protein product
comp28337_c0_seq1	373	1.75274	1.29333e-07	No hit in NR database
comp26901_c0_seq1	1665	1.05182	7.74146e-27	serine/threonine-protein kinase cx32, putative
comp27282_c0_seq1	1125	1.19021	6.73416e-13	uncharacterized protein
comp18915_c0_seq2	2072	1.28858	7.95921e-40	unknown
comp5319_c0_seq1	1393	2.13744	7.36288e-77	PREDICTED: uncharacterized protein LOC100260747
comp9185_c0_seq1	268	1.64298	1.47869e-09	No hit in NR database
comp25004_c0_seq1	1790	2.19933	2.06809e-165	unknown protein
comp24686_c0_seq1	4864	1.34823	6.38991e-96	PREDICTED: pentatricopeptide repeat-containing protein At3g09040, mitochondrial
comp6725_c0_seq1	1584	3.17677	2.45308e-48	PREDICTED: U-box domain-containing protein 21-like
comp6092_c0_seq1	799	1.90765	1.43689e-79	Cys2/His2-type zinc finger protein
comp28304_c0_seq1	1294	3.68206	1.14632e-61	alcohol dehydrogenase, putative
comp28409_c0_seq1	1245	1.11192	1.96806e-08	zinc finger family protein
comp28454_c0_seq1	1347	1.01804	6.30917e-07	putative clathrin assembly protein
comp24350_c0_seq1	1697	1.71321	1.49756e-231	SNAP33
comp25218_c0_seq1	1625	1.29319	3.27982e-39	PREDICTED: E3 ubiquitin-protein ligase PUB23-like
comp21365_c0_seq8	1480	5.31283	2.94466e-47	No hit in NR database
comp13713_c0_seq2	2963	1.57007	4.44915e-93	PREDICTED: solute carrier family 40 member 1-like
comp21518_c0_seq2	477	1.16083	3.73527e-07	No hit in NR database
comp11815_c0_seq4	826	3.15367	0	pathogenesis-related protein 10
comp15190_c0_seq5	2348	2.33135	7.28939e-287	conserved hypothetical protein
comp23434_c0_seq1	953	1.04134	1.06911e-152	putative major latex-like protein
comp23398_c0_seq1	861	2.01424	0	lipid binding protein, putative
comp28162_c0_seq1	203	2.14618	2.06792e-06	No hit in NR database
comp17356_c0_seq3	3881	1.13703	1.53614e-20	predicted protein
comp17154_c0_seq1	1824	1.30476	7.23723e-36	permease 1
comp26192_c0_seq1	2763	1.28741	1.00394e-62	PREDICTED: cysteine-rich receptor-like protein kinase 2
comp21405_c0_seq11	4071	2.17402	1.56947e-70	PREDICTED: G-type lectin S-receptor-like serine/threonine-protein kinase RKS1-like
comp27235_c0_seq1	982	2.92763	1.64085e-83	tau class glutathione transferase GSTU45
comp15482_c0_seq3	1562	1.02653	5.84575e-15	PREDICTED: salicylate O-methyltransferase-like
comp6188_c0_seq1	749	1.03926	1.32458e-18	predicted protein
comp17881_c0_seq1	1100	1.46974	1.16167e-09	TCP family transcription factor-like protein
comp16336_c0_seq3	1309	1.14158	7.5994e-23	predicted protein
comp21448_c0_seq1	1397	1.29854	1.93383e-48	PREDICTED: sigma factor sigB regulation protein rsbQ isoform 1
comp5014_c0_seq1	663	4.20036	1.27724e-16	60S ribosomal protein L13
comp16034_c0_seq1	229	2.10638	0.00099652	No hit in NR database
Contig79	2906	1.58059	1.35346e-46	PREDICTED: receptor-like serine/threonine-protein kinase SD1-8-like
comp28180_c0_seq1	1607	1.38979	1.21263e-24	gd2b, putative
comp23700_c0_seq1	1556	1.04797	2.76169e-115	(S)-2-hydroxy-acid oxidase
comp27833_c0_seq1	1782	1.10456	6.47995e-18	PREDICTED: probable receptor-like protein kinase At5g24010
comp12448_c0_seq1	2593	2.03149	0	PREDICTED: S-acyltransferase TIP1
comp27344_c0_seq1	982	1.802	1.25707e-35	hypothetical protein ARALYDRAFT_316812
comp6858_c0_seq1	391	1.96491	5.48979e-12	No hit in NR database
comp6090_c0_seq1	1380	2.75141	0	Peroxidase
comp21410_c0_seq1	676	1.30456	1.29835e-10	hypothetical protein CLUG_05166
comp23318_c0_seq1	1914	1.19287	4.36835e-236	hexose transporter 1
comp16027_c0_seq1	2036	1.70409	2.88079e-29	PREDICTED: protein kinase APK1A, chloroplastic
comp25877_c0_seq1	664	1.39169	2.10448e-15	conserved hypothetical protein
comp27679_c0_seq1	2074	2.00921	9.68523e-59	PREDICTED: uncharacterized protein LOC100797863
comp24979_c0_seq1	3406	1.65766	8.89636e-154	transferase, transferring glycosyl groups, putative
comp7187_c0_seq1	1386	6.22931	6.74259e-36	PREDICTED: transcription factor TGA4-like
comp6972_c0_seq1	1759	1.0914	1.31527e-82	cation efflux protein/ zinc transporter, putative
comp8576_c0_seq1	720	4.11192	3.56956e-19	No hit in NR database
comp5810_c0_seq1	1538	1.02427	2.36955e-226	cysteine synthase
comp21291_c0_seq1	706	2.29468	1.39715e-10	predicted protein
comp26159_c0_seq1	1520	1.17189	2.77342e-44	PREDICTED: probable protein phosphatase 2C 25 isoform 1
comp23852_c0_seq1	704	3.50156	1.07221e-179	PREDICTED: uncharacterized protein LOC100854604
comp8877_c0_seq1	3806	2.81865	0	Protein white, putative
comp23566_c0_seq1	1108	3.35283	0	late embryogenesis abundant protein
comp6300_c0_seq1	1930	2.9892	0	PREDICTED: isoflavone 2'-hydroxylase-like
comp28439_c0_seq1	423	2.43385	2.45978e-12	No hit in NR database
comp15263_c0_seq1	605	1.06366	9.62679e-11	No hit in NR database
comp20570_c0_seq2	2724	1.04668	1.24185e-20	ATP binding protein, putative
comp20818_c0_seq3	1691	1.42334	1.82263e-161	auxin:hydrogen symporter, putative
comp18590_c0_seq1	1446	1.34024	9.95638e-12	hypothetical protein VITISV_042886
comp6262_c0_seq2	1261	1.77623	7.53463e-162	predicted protein
comp22091_c0_seq7	1443	3.61317	0	PREDICTED: probable xyloglucan endotransglucosylase/hydrolase protein 23-like
comp28334_c0_seq1	418	1.57586	2.46954e-07	predicted protein
comp10786_c0_seq1	1510	1.76108	1.41185e-22	hypothetical protein VITISV_033732
comp20149_c0_seq13	2185	1.63581	1.9764e-163	hypothetical protein At2g48140 [imported] - Arabidopsis thaliana
comp27972_c0_seq1	219	1.77517	8.5842e-12	No hit in NR database
comp22427_c0_seq1	1811	1.25777	8.8876e-29	PREDICTED: hypothetical protein LOC100575156
comp14255_c0_seq1	1537	4.92277	0	mitochondrial phosphate transporter
comp7307_c0_seq2	1955	1.42343	3.97431e-22	PREDICTED: uncharacterized protein LOC100789105
comp12478_c0_seq1	2113	1.3168	1.31937e-135	Mlo1
comp26386_c0_seq1	1268	1.79413	2.12674e-63	PREDICTED: OTU domain-containing protein DDB_G0284757 isoform 1
comp6178_c0_seq1	752	1.93357	1.47545e-59	copper transport protein atox1, putative
comp7326_c0_seq1	1260	2.31283	3.38109e-28	hypothetical protein VITISV_034223
comp5458_c0_seq1	546	2.08606	3.90237e-11	No hit in NR database
comp10979_c0_seq2	1776	1.47948	1.59862e-19	conserved hypothetical protein
comp26290_c0_seq1	596	2.04535	2.26931e-12	No hit in NR database
comp22932_c0_seq41	5253	2.60463	0	Disease resistance RPP8-like protein
comp22133_c0_seq1	658	1.16473	6.78877e-27	PREDICTED: uncharacterized protein LOC100786697
comp27537_c0_seq1	661	5.28246	2.43841e-55	No hit in NR database
comp7359_c0_seq1	1650	3.04523	4.10426e-300	PREDICTED: basic 7S globulin
comp14072_c0_seq1	1317	1.52072	2.96409e-66	predicted protein
comp5551_c0_seq2	2766	1.02759	8.79475e-27	hypothetical protein VITISV_034568
comp24733_c0_seq1	1010	2.17349	6.75381e-166	uncharacterized protein LOC100815307 precursor
comp24444_c0_seq1	1238	1.14612	5.10368e-163	PREDICTED: uncharacterized protein LOC100263058
comp8791_c0_seq1	1781	1.58491	6.43952e-37	PREDICTED: isoflavone 2'-hydroxylase-like
comp25958_c0_seq1	1034	1.51815	2.39427e-42	conserved hypothetical protein
comp9895_c0_seq1	2233	1.08462	1.83862e-27	auxin and ethylene responsive GH3-like protein
comp15781_c0_seq2	1823	1.1341	2.8296e-12	No hit in NR database
comp24916_c0_seq1	874	1.34338	1.7771e-41	protein CLAVATA3/ESR-related 12
comp7387_c0_seq1	1416	1.93146	7.53228e-74	PREDICTED: uncharacterized protein LOC100251398
comp57800_c0_seq1	222	1.86537	0.000578147	No hit in NR database
comp28538_c0_seq1	493	1.47277	2.56977e-06	No hit in NR database
comp19927_c0_seq4	1866	3.01881	3.7902e-44	ATP-dependent RNA helicase, putative
comp25449_c0_seq1	839	1.21936	5.49286e-45	PREDICTED: peptide methionine sulfoxide reductase B1, chloroplastic-like isoform 1
comp18243_c0_seq2	686	2.21159	0	PREDICTED: protein translation factor SUI1 homolog isoform 1
comp19562_c0_seq2	2570	1.54879	4.76119e-166	cellulose synthase, putative
comp5390_c0_seq1	1628	1.51244	8.03341e-26	PREDICTED: F-box/kelch-repeat protein SKIP30-like isoform 1
comp26826_c0_seq1	2379	1.48458	4.09041e-75	unnamed protein product
comp5157_c0_seq2	1859	1.0083	2.49075e-16	PREDICTED: uncharacterized protein LOC100246938
comp26385_c0_seq1	589	1.79218	4.87523e-22	putative wound-induced protein
comp6231_c0_seq1	3068	1.17264	9.96044e-87	PREDICTED: uncharacterized protein LOC100266395
comp27329_c0_seq1	2179	1.31505	3.2922e-56	basic 7S globulin 2 precursor small subunit, putative
comp22729_c0_seq1	767	1.21814	7.02804e-11	hypothetical protein PGUG_01876
comp18847_c0_seq1	751	1.05802	0.000219072	predicted protein
comp5159_c0_seq1	655	1.71138	3.69124e-25	b12d-like protein
comp20414_c0_seq1	1307	1.41643	2.96078e-24	No hit in NR database
comp19070_c0_seq2	281	1.2487	0.000991507	No hit in NR database
comp22037_c0_seq1	433	2.37557	6.95471e-07	No hit in NR database
comp29157_c0_seq1	408	2.47633	2.15392e-08	No hit in NR database
comp26370_c0_seq1	909	2.41143	3.16211e-58	protein TIFY 9
comp11099_c0_seq1	434	1.36014	2.04171e-06	No hit in NR database
comp21432_c0_seq1	2405	1.44395	2.57935e-19	gi|407304|gb|AAA17563.1| NAD-specific glutamate dehydrogenase
comp6781_c0_seq1	1148	1.39462	9.62138e-09	No hit in NR database
comp23118_c0_seq1	1209	2.63279	0	phosphate abc transporter, putative
comp26786_c0_seq1	1924	1.76652	2.97833e-119	calmodulin-binding protein
comp21523_c0_seq4	1382	4.59344	7.84102e-93	unnamed protein product
comp34375_c0_seq1	224	2.393	1.21599e-05	No hit in NR database
comp5341_c0_seq1	2499	1.60689	4.29026e-44	conserved hypothetical protein
comp26455_c0_seq1	457	2.68804	1.5137e-97	No hit in NR database
comp18951_c0_seq2	668	1.32532	3.49468e-14	No hit in NR database
comp7071_c0_seq1	1567	1.27582	4.33857e-31	unnamed protein product
comp26407_c0_seq1	2058	1.22346	3.48106e-73	valacyclovir hydrolase, putative
comp25290_c0_seq1	1754	1.06535	2.3003e-83	conserved hypothetical protein
comp10824_c0_seq1	2711	1.54576	6.7823e-25	unnamed protein product
comp20062_c0_seq2	1724	3.43867	1.79702e-161	PREDICTED: hydroxycinnamoyl-Coenzyme A shikimate/quinate hydroxycinnamoyltransferase
comp20907_c0_seq16	4754	1.10605	6.4397e-160	PREDICTED: uncharacterized protein LOC100266416
comp23045_c1_seq9	1269	1.27101	4.28392e-09	No hit in NR database
comp27860_c0_seq1	712	1.68232	2.07647e-20	predicted protein
comp20936_c0_seq12	2480	1.40594	4.89857e-30	PREDICTED: probable LRR receptor-like serine/threonine-protein kinase At5g63710-like
comp13203_c0_seq1	1107	8.98889	0	merlot proline-rich protein 2
comp20389_c0_seq2	1982	1.0024	3.27314e-47	PREDICTED: uncharacterized protein LOC100804971
comp10667_c0_seq1	1872	1.41777	1.88215e-29	PREDICTED: uncharacterized sodium-dependent transporter yocS-like
comp20597_c0_seq1	2354	5.68516	9.03817e-110	unknown
comp13743_c0_seq1	913	1.40119	3.96319e-26	predicted protein
comp17386_c0_seq2	977	3.6754	2.13211e-71	PREDICTED: cysteine-rich repeat secretory protein 38-like, partial
comp20588_c0_seq1	685	1.66513	6.00214e-13	hypothetical protein TCSYLVIO_004876
comp4820_c0_seq1	456	4.31283	1.83697e-22	No hit in NR database
comp33654_c0_seq1	244	1.86537	5.27283e-05	No hit in NR database
comp24622_c0_seq1	2804	2.63392	0	PREDICTED: uncharacterized protein LOC100264112
comp12686_c0_seq1	302	1.02193	0.000203525	No hit in NR database
comp15726_c0_seq1	1000	2.34437	0	predicted protein
comp23786_c0_seq1	1049	1.62028	1.19617e-136	hypothetical protein ARALYDRAFT_320841
comp17812_c0_seq1	981	1.03145	0	pathogenesis-related protein 10
comp11323_c0_seq2	1752	1.00976	1.88716e-09	PREDICTED: 7-ethoxycoumarin O-deethylase-like
comp27379_c0_seq1	509	1.13918	1.36349e-10	No hit in NR database
comp15493_c0_seq1	1538	1.00442	9.71314e-116	1-aminocyclopropane-1-carboxylate oxidase
comp13706_c0_seq2	1640	1.11265	6.17322e-16	Remorin family protein
comp23464_c0_seq1	1437	7.04417	0	predicted protein
comp4195_c0_seq1	652	2.61539	1.92086e-11	conserved hypothetical protein
comp8805_c0_seq2	1522	1.1451	1.61571e-17	PREDICTED: uncharacterized protein LOC100256672
comp5742_c0_seq1	2120	1.91741	0	PREDICTED: glucan endo-1,3-beta-glucosidase 7-like
comp22503_c1_seq24	3540	1.03026	1.96422e-19	PREDICTED: uncharacterized protein LOC100253507
comp7339_c0_seq1	1614	1.25394	2.0977e-15	PREDICTED: ethylene-responsive transcription factor ERF118
comp17184_c0_seq1	1832	1.67589	7.37108e-18	Pectinesterase-2 precursor, putative
comp28924_c0_seq1	1435	2.55511	1.00098e-29	PREDICTED: heat shock 70 kDa protein, mitochondrial-like
comp22928_c0_seq34	25284	1.0715	0	ATP synthase CF1 beta subunit
comp11342_c0_seq1	771	6.38322	2.94898e-20	No hit in NR database
comp21423_c0_seq1	236	5.69134	5.47436e-13	No hit in NR database
comp26131_c0_seq1	884	1.81495	2.36423e-44	unnamed protein product
comp21741_c0_seq1	414	1.0882	0.00010156	No hit in NR database
comp24773_c0_seq1	1977	3.27708	0	Cis-zeatin O-glucosyltransferase
comp11348_c0_seq3	3616	1.76399	1.40379e-64	type IIB calcium ATPase
comp21075_c0_seq3	584	1.86537	3.07085e-11	hypothetical protein BATDEDRAFT_27702
comp13424_c0_seq3	2271	2.0524	3.08595e-70	PREDICTED: kelch repeat-containing protein At3g27220
comp28835_c0_seq1	1296	3.26099	4.99243e-30	polygalacturonase-inhibiting protein
comp11648_c0_seq1	617	1.79826	9.07064e-08	No hit in NR database
comp27677_c0_seq1	1010	5.54987	5.75272e-155	unnamed protein product
comp21391_c0_seq18	2243	3.11192	2.11728e-45	PREDICTED: erlin-2-like
comp35322_c0_seq1	240	1.45699	1.14106e-11	No hit in NR database
comp21827_c0_seq1	1336	1.89096	1.54568e-183	PREDICTED: putative DNA-binding protein ESCAROLA
comp15004_c0_seq1	1943	1.60829	2.35057e-125	Amino-acid permease, putative
comp22228_c0_seq47	4160	1.05419	4.30602e-38	(R)-mandelonitrile lyase
comp15162_c0_seq1	3435	1.06879	4.43836e-169	PREDICTED: receptor-like protein kinase HAIKU2-like
comp15719_c0_seq3	1383	2.09511	0	unnamed protein product
comp27454_c0_seq1	3017	1.40082	1.42198e-59	predicted protein
comp20047_c0_seq4	4058	1.09511	1.58984e-243	unnamed protein product
comp28605_c0_seq1	1174	2.6643	7.22834e-28	PREDICTED: bifunctional monodehydroascorbate reductase and carbonic anhydrase nectarin-3-like
comp25351_c0_seq1	1883	1.94117	0	PREDICTED: cytochrome P450 86A1
comp11677_c0_seq1	4249	1.03212	3.38605e-50	PREDICTED: cellulose synthase-like protein D3-like
comp17646_c0_seq1	360	2.41717	1.74485e-06	No hit in NR database
comp27071_c0_seq1	1701	1.18215	3.85927e-22	PREDICTED: uncharacterized protein LOC100253879
comp26739_c0_seq1	1493	1.2159	1.0937e-28	RING-H2 subgroup RHE protein
comp10311_c0_seq2	969	1.02795	1.86442e-14	uncharacterized protein LOC100527418
comp24473_c0_seq1	1470	1.72538	8.9719e-83	predicted protein
comp17706_c0_seq4	1294	1.57586	1.75394e-14	PREDICTED: GDSL esterase/lipase At5g03610
comp5391_c0_seq2	1624	1.85896	4.53915e-43	PREDICTED: uncharacterized protein LOC100247520
comp9923_c0_seq1	717	2.16083	3.89698e-45	No hit in NR database
comp6844_c0_seq1	1094	1.53565	3.72961e-21	predicted protein
comp23595_c0_seq1	1899	1.02289	0	beta-ketoacyl-CoA synthase
comp5203_c0_seq1	1827	7.22692	5.40362e-268	CYP72A57
comp10060_c0_seq2	2787	1.28518	8.64429e-62	Cyclic nucleotide-gated ion channel, putative
comp15784_c0_seq3	4075	1.48995	4.07127e-106	putative leucine-rich repeat transmembrane protein kinase
comp29871_c0_seq1	239	3.26392	3.52726e-11	No hit in NR database
comp26419_c0_seq1	2104	1.63799	2.06607e-124	PREDICTED: probable inorganic phosphate transporter 1-7
comp24732_c0_seq1	2328	1.56815	2.30595e-194	PREDICTED: xylogalacturonan beta-1,3-xylosyltransferase
comp30953_c0_seq1	461	1.47203	6.96829e-10	No hit in NR database
comp21901_c0_seq2	1227	1.52793	2.16623e-11	hypothetical protein BRAFLDRAFT_92256
comp59150_c0_seq1	259	1.69134	3.87567e-05	No hit in NR database
comp13572_c0_seq1	3947	1.11017	1.95176e-64	PREDICTED: uncharacterized protein LOC100256064
comp28881_c0_seq1	746	4.16882	2.77811e-39	phytocyanin homolog
comp13376_c0_seq1	817	1.66302	3.41693e-24	unnamed protein product
comp32696_c0_seq1	743	1.16083	2.71638e-14	No hit in NR database
comp23502_c0_seq1	1329	1.10073	7.24928e-165	unknown
comp21903_c0_seq1	1302	1.4248	9.78383e-11	calreticulin
comp17733_c0_seq2	1998	1.21236	1.49262e-52	predicted protein
comp24003_c0_seq1	3896	2.28693	0	sulfate/bicarbonate/oxalate exchanger and transporter sat-1
comp18167_c0_seq1	1854	1.22991	1.16687e-118	PREDICTED: aspartic proteinase nepenthesin-2-like
comp3815_c0_seq1	1232	1.08497	1.8855e-13	phytase family
comp25562_c0_seq1	1869	1.11578	1.02387e-62	class IV chitinase
comp21807_c0_seq1	489	1.4934	2.19364e-11	No hit in NR database
comp26466_c0_seq1	1533	1.60359	4.88354e-45	hypothetical protein VITISV_013925
comp26782_c0_seq1	1749	1.20733	7.95081e-21	F-box protein
comp5688_c0_seq1	2002	1.2337	1.69619e-136	unnamed protein product
comp26571_c0_seq1	1027	1.72194	4.17196e-35	PREDICTED: uncharacterized protein LOC100797240
comp21139_c0_seq3	4465	1.29679	3.41409e-28	PREDICTED: uncharacterized protein LOC100254459
comp5292_c0_seq1	1417	5.05904	0	hypothetical protein VITISV_019620
comp17775_c0_seq1	1011	1.91467	1.82478e-13	conserved hypothetical protein
comp5125_c0_seq1	1956	1.47913	8.09371e-50	Nucleotide/sugar transporter family protein
comp26847_c0_seq1	2816	1.18997	1.05978e-22	PREDICTED: putative receptor protein kinase ZmPK1-like
comp27037_c0_seq1	566	1.56027	1.31013e-07	No hit in NR database
comp17479_c0_seq1	1356	1.49894	4.77273e-40	PREDICTED: monoglyceride lipase isoform 1
comp14116_c0_seq1	411	2.8869	2.85657e-158	No hit in NR database
comp21831_c0_seq1	524	1.1238	2.15323e-06	hypothetical protein MOQ_004577
comp29430_c0_seq1	407	5.60561	2.78379e-12	No hit in NR database
comp23179_c0_seq1	888	1.55624	0	PREDICTED: cucumber peeling cupredoxin-like
comp6522_c0_seq1	897	1.32848	7.16794e-09	No hit in NR database
comp15473_c0_seq1	1851	1.37254	3.13048e-68	PREDICTED: uncharacterized protein LOC100265514
comp27082_c0_seq1	1305	3.43527	1.04311e-142	PREDICTED: putative clathrin assembly protein At4g40080-like
comp28520_c0_seq1	910	1.0169	4.56556e-05	PREDICTED: auxin-induced protein 6B-like
comp15483_c0_seq2	969	1.33231	3.03743e-46	unnamed protein product
comp4111_c0_seq1	248	1.42902	2.86983e-06	No hit in NR database
comp5937_c0_seq1	1396	1.37675	1.14015e-29	hypothetical protein VITISV_016695
comp24702_c1_seq1	277	1.0909	8.9685e-20	No hit in NR database
comp6687_c0_seq2	950	2.34543	1.79398e-23	Remorin, putative
comp22249_c0_seq3	813	1.12625	8.19555e-07	3'-5' exonuclease, putative (ISS)
comp28779_c0_seq1	436	7.40029	2.10725e-19	No hit in NR database
comp32636_c0_seq1	243	2.05178	8.29448e-14	No hit in NR database
comp25051_c0_seq1	1515	1.35698	2.69699e-162	PREDICTED: transcription factor MYB39-like
comp11567_c0_seq1	2040	1.34797	5.97411e-34	Aspartic proteinase nepenthesin-1 precursor, putative
comp24169_c0_seq1	651	1.70006	2.33488e-66	unnamed protein product
comp9274_c0_seq1	2705	1.43595	1.0006e-78	PREDICTED: uncharacterized protein LOC100800164
comp36569_c0_seq1	309	1.30285	7.03101e-05	No hit in NR database
comp24474_c0_seq1	933	2.42093	6.2914e-234	hypothetical protein MTR_4g116530
comp6223_c0_seq1	1209	1.35347	4.74426e-35	No hit in NR database
comp23154_c0_seq1	659	1.00857	1.18845e-150	No hit in NR database
comp24667_c0_seq1	1057	1.086	1.42808e-45	conserved hypothetical protein
Contig52	333	2.47919	1.82031e-14	No hit in NR database
comp18504_c0_seq1	1255	1.07432	3.47429e-08	PREDICTED: RING-H2 finger protein ATL38
comp24656_c0_seq1	2186	4.76517	0	PREDICTED: MATE efflux family protein 1-like isoform 1
comp25085_c0_seq1	1190	1.11821	7.14964e-27	adenine nucleotide alpha hydrolase-like protein
comp27093_c0_seq1	472	2.19254	6.8778e-09	No hit in NR database
comp5313_c0_seq1	2170	2.79117	3.04928e-219	predicted protein
comp28363_c0_seq1	551	1.04535	0.000484714	No hit in NR database
comp6747_c0_seq1	309	3.09524	3.75637e-08	No hit in NR database
comp24153_c0_seq1	679	3.11335	5.71432e-190	hypothetical protein MTR_1g083420
comp28194_c0_seq1	891	1.15741	1.17523e-10	predicted protein
comp29834_c0_seq1	209	1.9909	3.29184e-06	No hit in NR database
comp16137_c0_seq1	304	1.83418	1.75104e-06	No hit in NR database
comp25044_c0_seq1	360	1.06798	6.5393e-08	No hit in NR database
comp41334_c0_seq1	236	2.47633	0.000127633	No hit in NR database
comp22653_c0_seq1	2469	1.68028	1.67064e-80	kinase, putative
comp17691_c0_seq1	428	3.79826	2.75534e-23	No hit in NR database
comp25888_c0_seq1	509	2.45033	3.61063e-08	No hit in NR database
comp16782_c0_seq1	509	4.82379	9.26899e-14	No hit in NR database
comp25931_c0_seq1	1710	1.36131	3.58882e-56	PREDICTED: F-box/kelch-repeat protein At1g23390
comp7008_c0_seq1	859	2.31963	0	No hit in NR database
comp26002_c0_seq1	1161	2.36113	8.05415e-63	hypothetical protein MTR_5g009910
comp5707_c0_seq1	2619	2.73405	1.06789e-258	unnamed protein product
comp28476_c0_seq1	1258	2.72509	9.99069e-27	PREDICTED: uncharacterized protein LOC100243808
comp14925_c0_seq2	1283	1.44243	1.75815e-51	predicted protein
comp16851_c0_seq2	1241	2.57586	1.23887e-45	polygalacturonase-inhibiting protein
comp16565_c0_seq3	1129	1.50715	1.94776e-09	PREDICTED: uncharacterized protein LOC100815805
comp18980_c1_seq1	2165	1.19222	6.51539e-23	PREDICTED: uncharacterized protein LOC100791884
comp28789_c0_seq1	1852	1.95824	3.00334e-27	multidrug resistance pump, putative
comp19756_c0_seq1	2101	2.79236	2.65071e-38	predicted protein
comp18075_c0_seq1	1891	1.37206	2.84248e-113	UDP-glucosyltransferase, putative
comp25716_c0_seq1	1091	1.23809	3.96649e-26	PREDICTED: protein TIFY 10A
comp28392_c0_seq1	876	2.06725	2.43185e-11	predicted protein
comp23173_c0_seq1	653	1.72611	1.5876e-303	No hit in NR database
comp23102_c0_seq1	579	6.01419	0	No hit in NR database
comp24429_c0_seq1	1018	1.12364	8.6312e-52	No hit in NR database
comp20225_c0_seq1	746	1.36127	1.51796e-13	No hit in NR database
comp6076_c0_seq1	1432	1.55087	0	predicted protein
comp17271_c0_seq3	1797	2.12335	2.34127e-26	PREDICTED: uncharacterized protein LOC100799291
comp26775_c0_seq1	1262	1.55332	6.38937e-38	predicted protein
comp20154_c0_seq5	3393	1.06854	1.21024e-72	PREDICTED: uncharacterized protein LOC100245770
comp22572_c0_seq8	1746	1.48517	9.70876e-19	No hit in NR database
comp10065_c0_seq1	1416	2.43646	3.29979e-28	predicted protein
comp4285_c0_seq1	563	1.10638	2.40994e-05	No hit in NR database
comp28204_c0_seq1	865	1.093	1.12755e-07	unknown
comp5844_c0_seq1	2652	1.07523	1.82763e-162	unnamed protein product
comp22961_c0_seq17	1708	2.30169	1.1132e-64	EDR1
comp10477_c0_seq2	505	2.38779	4.73672e-11	No hit in NR database
comp5562_c0_seq1	1077	1.87542	4.11763e-19	conserved hypothetical protein
comp11345_c0_seq1	1933	2.33486	7.89514e-134	hypothetical protein VITISV_015121
comp25538_c0_seq1	771	1.16001	1.65341e-21	dicyanin precursor
comp21596_c0_seq6	4622	1.15345	2.1371e-23	PREDICTED: uncharacterized protein LOC100263296
comp27779_c0_seq1	265	2.57586	1.12404e-12	No hit in NR database
comp24203_c0_seq1	687	1.0083	7.68134e-63	PREDICTED: uncharacterized protein LOC100261105
comp7817_c0_seq1	1751	1.57779	6.78281e-113	PREDICTED: uncharacterized protein LOC100242207
comp28819_c0_seq1	718	1.7794	1.39701e-07	PREDICTED: uncharacterized protein LOC100252893
comp16789_c0_seq1	729	1.12281	2.07603e-05	No hit in NR database
comp10238_c0_seq1	1161	1.33039	5.0863e-08	PREDICTED: transcription factor BEE 3-like
comp21984_c0_seq1	1297	1.0344	1.1253e-08	No hit in NR database
comp22472_c0_seq4	786	1.18517	4.17625e-13	calmodulin
comp6265_c0_seq1	1480	2.22499	1.1754e-216	PREDICTED: protein SRG1
comp24299_c0_seq1	1794	1.29396	4.2085e-66	UDP-glucose:glucosyltransferase
comp24110_c0_seq1	1272	1.8962	1.40397e-197	putative hypersensitive-induced response protein
comp37823_c0_seq1	357	1.48971	2.61506e-05	No hit in NR database
comp25103_c0_seq1	1287	1.29415	1.23213e-47	predicted protein
comp27529_c0_seq1	985	1.30334	8.06927e-18	dehydration-responsive element-binding protein DREB2
comp28412_c0_seq1	933	1.03321	1.53452e-07	PREDICTED: uncharacterized protein LOC100807125
comp11370_c0_seq1	1662	1.09382	8.68484e-14	histidine triad (hit) protein, putative
comp9844_c0_seq1	3377	1.24781	1.52759e-52	DNA repair helicase rad5,16, putative
comp26572_c0_seq1	1012	1.41519	4.93061e-24	putative MYB transcription factor
comp21293_c2_seq2	1300	3.14833	0	hypothetical protein VITISV_020126
comp9251_c0_seq1	1185	4.09524	2.97843e-236	PREDICTED: uncharacterized protein LOC100242678
comp10094_c1_seq1	1574	1.10884	1.47991e-13	PREDICTED: nudix hydrolase 16, mitochondrial
comp24651_c0_seq1	587	2.09782	2.31976e-19	No hit in NR database
comp26688_c0_seq1	1074	1.19962	6.67679e-13	unknown
comp8177_c0_seq2	2210	2.68505	1.19451e-152	PREDICTED: MATE efflux family protein 6 isoform 2
comp15432_c0_seq3	1977	1.0925	5.08481e-22	putative beta-1,3-galactosyltransferase 2
comp18768_c0_seq2	1673	1.23158	3.30448e-21	Thermosensitive gluconokinase, putative
comp22804_c0_seq4	4790	1.07286	9.45362e-98	PREDICTED: ABC transporter G family member 23
comp5702_c0_seq1	1480	1.2219	1.69638e-97	prolyl 4-hydroxylase
comp18192_c0_seq1	4198	1.67627	1.04623e-204	PREDICTED: ABC transporter B family member 11
comp24929_c0_seq1	771	3.83503	9.85207e-242	PREDICTED: uncharacterized protein LOC100242324
comp20767_c0_seq20	2883	2.81633	1.51222e-75	hypothetical protein VITISV_019567
comp11658_c0_seq1	3315	3.6626	2.62891e-195	Receptor protein kinase CLAVATA1 precursor, putative
comp25274_c0_seq1	2331	2.55842	0	PREDICTED: dynamin-related protein 1E isoform 1
comp23571_c0_seq1	2307	1.48448	0	predicted protein
comp24335_c0_seq1	890	1.43765	9.96398e-121	UPF0497 membrane protein
comp20683_c0_seq11	3113	1.12528	2.554e-58	PREDICTED: serine/threonine-protein kinase Nek2-like
comp6357_c0_seq1	836	4.776	1.94677e-44	ethylene response factor 10
comp13726_c0_seq2	2443	1.11597	1.74328e-50	unnamed protein product
comp6335_c0_seq1	586	6.57586	7.2847e-23	No hit in NR database
comp7820_c0_seq2	2157	2.01985	2.03708e-48	unnamed protein product
comp16145_c0_seq1	1259	1.51928	4.89378e-22	No hit in NR database
comp22866_c0_seq8	1911	1.37838	5.51865e-60	conserved hypothetical protein
comp24648_c0_seq1	1138	2.12335	8.15785e-116	PREDICTED: uncharacterized protein C119.09c isoform 1
comp22380_c0_seq1	764	1.51077	1.66337e-14	hypothetical protein MOQ_003201
comp22063_c0_seq1	582	1.32589	3.09849e-07	unknown
comp20816_c1_seq2	2340	2.39039	3.86535e-164	PREDICTED: L-type lectin-domain containing receptor kinase IX.1-like
comp23305_c0_seq1	2576	1.09223	0	protein disulfide isomerase
comp13789_c0_seq1	2969	1.14618	1.15288e-63	predicted protein
comp17478_c0_seq1	1710	4.72311	1.45756e-114	Multidrug and toxin extrusion protein
comp24313_c0_seq1	1926	1.07426	9.11959e-115	PREDICTED: UPF0496 protein At4g34320-like
comp45511_c0_seq1	288	2.4934	1.82312e-05	No hit in NR database
comp715_c0_seq1	501	2.9909	4.68606e-10	No hit in NR database
comp25791_c0_seq1	791	1.57954	1.39549e-59	No hit in NR database
comp26368_c0_seq1	3782	1.03651	4.45161e-47	hypothetical protein VITISV_011129
comp22142_c3_seq1	377	1.48123	7.31655e-05	No hit in NR database
comp13479_c0_seq1	604	3.41343	1.52543e-36	No hit in NR database
comp15281_c0_seq5	1203	1.39971	2.7932e-15	PREDICTED: uncharacterized protein At4g22758-like
comp27777_c0_seq1	1143	2.09244	1.8036e-23	Ethylene-responsive transcription factor
comp28698_c0_seq1	1028	1.25801	2.22122e-08	No hit in NR database
comp26198_c0_seq1	1037	2.52399	2.71991e-121	PREDICTED: zinc finger protein ZAT10-like
comp13178_c0_seq1	1764	1.20244	1.28496e-105	pectin acetylesterase
comp12624_c0_seq3	1645	1.29611	2.39059e-41	ethylene-responsive transcription factor WRI1
comp28658_c0_seq1	629	1.20036	0.000171032	No hit in NR database
comp17695_c0_seq1	887	1.58324	1.49946e-15	conserved hypothetical protein
comp26083_c0_seq1	2015	1.53498	2.86037e-73	PREDICTED: transmembrane protein 53
comp25034_c0_seq1	2083	1.04357	1.61747e-42	PREDICTED: uncharacterized protein LOC100251363
comp26400_c0_seq1	477	4.23376	1.27209e-122	No hit in NR database
comp20058_c0_seq2	2079	2.44453	3.83343e-182	PREDICTED: uncharacterized protein LOC100257102
comp26622_c0_seq1	599	1.58348	4.20481e-15	No hit in NR database
comp24034_c0_seq1	969	1.82301	2.88523e-138	C2 domain-containing protein
comp27908_c0_seq1	970	1.1361	2.48446e-09	predicted protein
comp28712_c0_seq1	843	3.02653	2.69129e-21	No hit in NR database
comp53929_c0_seq1	205	1.23982	2.46261e-10	No hit in NR database
comp26578_c0_seq1	2531	1.39124	1.75486e-73	PREDICTED: wall-associated receptor kinase-like 2-like
comp12041_c0_seq1	2073	1.10331	2.2516e-196	hypothetical protein VITISV_025411
comp26375_c0_seq1	1331	1.87296	1.55826e-103	predicted protein
comp23573_c0_seq1	2314	2.01818	0	unknown
comp17710_c0_seq1	457	3.59971	1.30386e-12	No hit in NR database
comp22786_c0_seq1	722	1.61539	2.78867e-12	60S ribosomal protein L15
comp6310_c0_seq1	1126	1.73814	6.23344e-13	hypothetical protein MTR_7g084720
comp6394_c0_seq1	1190	2.22558	3.22152e-94	somatic embryogenesis zinc finger 2
comp7205_c1_seq1	470	1.24806	5.52774e-06	PREDICTED: SKP1-like protein 1A-like
comp24718_c0_seq1	769	3.7606	0	unnamed protein product
comp7428_c0_seq1	1269	1.07063	2.77998e-12	predicted protein
comp5030_c0_seq1	655	3.69134	3.64872e-16	PREDICTED: uncharacterized protein LOC100257701
comp24310_c0_seq1	817	1.64064	1.12586e-202	Contains similarity to 17.6 KD class I heat shock protein from Arabidopsis thaliana gi|P13853 and contains Hsp20/alpha crystallin PF|00011 and signal peptidase I PF|00461 domains. ESTs gb|AI998650, gb|AW004417, gb|AI998904 come from this gene
comp12261_c0_seq2	2702	1.37469	3.62342e-34	UDP-N-acetylglucosamine/UDP-glucose/GDP-mannose transporter
comp6883_c0_seq1	3258	2.37811	0	PREDICTED: ABC transporter A family member 7
comp16212_c0_seq1	563	1.16083	2.5756e-06	No hit in NR database
comp22411_c0_seq1	957	2.23099	5.02313e-154	PREDICTED: putative germin-like protein 2-1
comp11592_c0_seq1	1474	2.69483	2.83543e-154	unnamed protein product
comp6895_c0_seq1	1695	6.12938	0	predicted protein
comp25170_c0_seq1	1100	1.21425	3.18946e-51	PREDICTED: CASP-like protein RCOM_1174750-like
comp22686_c0_seq1	417	1.1435	4.14894e-13	conserved hypothetical protein
comp37342_c0_seq1	337	1.0191	1.0368e-06	No hit in NR database
comp21898_c0_seq7	1826	1.2769	1.37676e-25	PREDICTED: 1-aminocyclopropane-1-carboxylate oxidase homolog 1
comp30048_c0_seq1	226	2.47633	0.000127633	No hit in NR database
comp23859_c0_seq1	678	1.12244	1.46878e-105	putative auxin-repressed/dormancy-associated protein
comp23058_c0_seq10	2286	1.2913	1.55514e-15	No hit in NR database
comp26737_c0_seq1	534	1.98507	3.47352e-26	No hit in NR database
comp21609_c1_seq8	1361	1.24964	2.1445e-11	unknown
comp24143_c0_seq1	338	1.13124	6.12543e-42	No hit in NR database
comp19006_c0_seq1	2189	1.24732	3.02806e-53	AMP-activated protein kinase, gamma regulatory subunit, putative
comp10866_c0_seq1	1950	1.9182	1.6923e-44	predicted protein
comp6617_c0_seq1	942	1.58954	7.5337e-09	unnamed protein product
comp14770_c0_seq3	1433	1.60283	2.31954e-50	PREDICTED: thioredoxin-like 1-1, chloroplastic
comp27589_c0_seq1	952	2.80853	2.10835e-44	PREDICTED: ethylene-responsive transcription factor 4-like
comp19843_c0_seq4	2592	1.35057	4.71812e-26	PREDICTED: wall-associated receptor kinase-like 8-like
comp28091_c0_seq1	816	3.34845	1.22087e-45	predicted protein
comp25205_c0_seq1	721	3.98567	1.01382e-228	predicted protein
comp24247_c0_seq1	5064	1.10115	2.08558e-261	unnamed protein product
comp14915_c0_seq1	1775	4.18502	1.63154e-90	unnamed protein product
comp23720_c0_seq1	1674	2.10879	0	uncharacterized protein LOC100818868 precursor
comp28086_c0_seq1	675	1.68863	8.56404e-12	predicted protein
comp26804_c0_seq1	648	3.62833	4.56247e-66	No hit in NR database
comp11676_c0_seq3	2057	2.01838	2.51386e-45	unnamed protein product
comp16208_c0_seq2	938	1.65766	4.98064e-11	phenylalanine ammonia-lyase
comp10339_c0_seq1	2290	2.95354	1.40037e-56	amino acid binding protein, putative
comp22225_c0_seq62	3957	1.36728	1.4589e-41	granule bound starch synthase Ib precursor
comp34435_c0_seq1	800	1.58386	1.96544e-14	No hit in NR database
comp23846_c0_seq1	952	4.31945	0	unnamed protein product
comp6836_c0_seq1	812	1.51844	1.43271e-42	No hit in NR database
comp7137_c0_seq2	2182	1.18611	2.54526e-20	protein kinase
comp24591_c0_seq1	1857	1.20568	2.43827e-110	unnamed protein product
comp7378_c0_seq1	573	3.17533	3.1749e-18	No hit in NR database
comp20405_c0_seq5	1681	1.22388	1.99808e-12	hypothetical protein VITISV_023710
comp6401_c0_seq1	1445	1.38702	4.4939e-74	hypothetical protein VITISV_033067
comp11337_c0_seq1	299	1.28774	1.62873e-16	orf174
comp24843_c0_seq1	1279	1.24798	3.11242e-69	predicted protein
comp27706_c0_seq1	1288	1.34777	2.91852e-24	predicted protein
comp28430_c0_seq1	1202	4.8346	4.46704e-92	polygalacturonase inhibitor protein precursor
comp10488_c0_seq1	1244	1.13163	6.61875e-13	Pollen-specific protein SF3, putative
comp13001_c0_seq2	4014	1.72078	0	F-box protein, atfbl3, putative
comp16056_c0_seq1	2151	2.0485	3.95944e-80	hypothetical protein VITISV_029763
comp7145_c0_seq2	2331	1.5789	7.68669e-179	PREDICTED: acyl-[acyl-carrier-protein] desaturase 6, chloroplastic
comp31626_c0_seq1	245	1.03556	1.39758e-27	No hit in NR database
comp5652_c0_seq1	2285	1.53659	0	PREDICTED: heat shock cognate 70 kDa protein 4-like isoform 1
comp17821_c0_seq5	2526	1.24755	1.09819e-123	nam-like protein 1
comp25767_c0_seq1	1101	2.94256	9.77543e-139	predicted protein
comp11205_c0_seq1	1264	3.62317	6.41935e-49	RING finger family protein
comp18357_c0_seq10	3459	10.2798	0	putative metal-nicotianamine transporter YSL7
comp23376_c0_seq1	625	1.90684	0	No hit in NR database
comp43864_c0_seq1	361	1.4934	0.000231828	No hit in NR database
comp6171_c0_seq2	2156	1.27856	1.11336e-279	lactate dehydrogenase
comp24546_c0_seq1	1572	2.11887	0	zinc finger protein, putative
comp22699_c0_seq2	1264	2.5561	2.44581e-41	hypothetical protein VITISV_028562
comp6599_c0_seq1	816	1.49098	1.18435e-07	predicted protein
Contig111	1836	2.28351	1.3624e-299	unknown
comp27785_c0_seq1	1036	6.72561	5.30701e-98	PREDICTED: uncharacterized protein LOC100242678
comp21530_c0_seq1	791	2.13327	0	uncharacterized protein LOC100306151 precursor
comp23355_c0_seq1	1161	1.17093	0	class IV chitinase
comp38999_c0_seq1	226	1.76851	2.80387e-09	No hit in NR database
comp6720_c0_seq1	1596	1.56823	1.68194e-112	Adiponectin receptor protein
comp13755_c0_seq1	2066	1.37387	1.07507e-75	predicted protein
comp22774_c0_seq2	1879	1.40792	3.65059e-16	PREDICTED: uncharacterized protein LOC100782905
comp27130_c0_seq1	1146	3.47874	2.5791e-68	PREDICTED: probable WRKY transcription factor 28
comp11741_c0_seq1	3274	1.296	4.95777e-60	PREDICTED: chaperone protein ClpB1
comp17044_c0_seq2	1369	2.17069	4.38639e-43	Ubiquitin carboxyl-terminal hydrolase
comp24450_c0_seq1	1430	1.22725	4.56482e-137	PREDICTED: probable nitronate monooxygenase-like
comp19976_c0_seq8	1209	4.96818	4.61922e-44	No hit in NR database
comp6359_c0_seq2	885	4.21329	1.00064e-36	unnamed protein product
comp6637_c0_seq1	2259	1.20907	1.87482e-91	PREDICTED: CBL-interacting protein kinase 18 isoform 1
comp21418_c0_seq2	1083	1.32828	1.07924e-152	gaba(A) receptor-associated protein, putative
comp27481_c0_seq1	1006	1.11766	6.00703e-15	PREDICTED: uncharacterized protein LOC100817756
comp23255_c0_seq1	601	1.79519	0	No hit in NR database
comp18176_c0_seq2	1123	4.54491	0	hypothetical protein VITISV_016055
comp24870_c0_seq1	941	3.25894	2.78977e-155	predicted protein
comp26328_c0_seq1	2191	1.44789	3.93114e-88	PREDICTED: cytochrome P450 710A1-like
comp9567_c0_seq1	238	1.86537	0.000578147	No hit in NR database
comp23261_c0_seq1	1198	1.6153	0	Stem-specific protein TSJT1, putative
comp26383_c0_seq1	1737	3.28898	2.401e-216	allene oxide synthase
comp19580_c0_seq1	1016	3.65115	2.43067e-35	No hit in NR database
comp19007_c0_seq1	716	1.08776	0.00043616	No hit in NR database
comp17476_c0_seq1	822	1.17412	4.91554e-06	Calmodulin, putative
comp24876_c0_seq1	922	1.04622	5.08611e-26	heat shock protein binding protein
comp6106_c0_seq1	2323	1.04465	1.31852e-94	predicted protein
comp5138_c0_seq1	800	1.71186	5.91113e-41	conserved hypothetical protein
comp8633_c0_seq1	1344	1.4154	3.05215e-46	AP2/ERF domain-containing transcription factor
comp11344_c0_seq1	1018	1.97748	1.08228e-22	No hit in NR database
comp27006_c0_seq1	1952	3.94842	1.21178e-269	PREDICTED: uncharacterized protein LOC100819661
comp24401_c0_seq1	1214	2.2128	2.23282e-229	unknown
comp25308_c0_seq1	1180	1.47851	7.87791e-73	hypothetical protein VITISV_002333
comp5857_c0_seq1	1331	1.82428	1.68103e-85	unknown
comp9209_c0_seq1	783	2.28508	4.37658e-26	cytosolic class II low molecular weight heat shock protein
comp24012_c0_seq1	1238	1.02277	1.82244e-23	predicted protein
comp29799_c0_seq1	429	2.88399	4.24351e-09	S25 ribosomal protein
comp23654_c0_seq1	1995	1.93623	0	4-hydroxyphenylpyruvate dioxygenase
comp27680_c0_seq1	2393	1.4038	4.32924e-29	Lipase
comp28669_c0_seq1	793	3.16083	6.95887e-29	predicted protein
comp24111_c0_seq1	2126	1.81163	9.06207e-287	PLP-dependent aminotransferase
comp49119_c0_seq1	211	1.51815	0.000262954	No hit in NR database
comp15812_c0_seq1	1588	1.28026	9.36422e-62	No hit in NR database
comp21011_c0_seq2	1950	1.48746	3.96587e-56	Auxin-induced protein 5NG4, putative
comp21119_c0_seq11	997	1.22329	1.56409e-258	hypothetical protein NEMVEDRAFT_v1g147500
comp13883_c0_seq1	875	1.96038	3.6752e-81	predicted protein
comp6358_c0_seq1	1553	1.34638	4.25078e-11	unnamed protein product
comp27617_c0_seq1	3025	1.93868	1.43595e-84	PREDICTED: oligopeptide transporter 3-like
comp16282_c0_seq3	2788	1.01493	2.62022e-21	PREDICTED: PAP-specific phosphatase HAL2-like
comp5553_c0_seq1	465	3.65766	1.27419e-25	No hit in NR database
comp6050_c0_seq1	1773	1.29774	1.66151e-48	PREDICTED: uncharacterized protein LOC100785006
comp6321_c0_seq1	2032	1.27687	4.78446e-18	Peptide transporter, putative
comp15555_c0_seq1	1159	1.20802	5.33901e-282	glutamine synthetase
comp18372_c0_seq1	2605	1.24152	3.40351e-74	PREDICTED: lipase
comp25137_c0_seq1	2705	1.51395	5.11899e-224	ATP-binding cassette transporter, putative
comp14021_c0_seq1	1075	1.39242	7.99909e-12	PREDICTED: chaperone protein dnaJ 11, chloroplastic
Contig100	2265	1.22991	0	succinic semialdehyde dehydrogenase
comp5353_c0_seq1	955	1.43742	6.82304e-10	PREDICTED: uncharacterized protein LOC100263809
comp19324_c0_seq2	2666	2.20221	1.98565e-46	Spotted leaf protein, putative
Contig97	1616	1.44035	2.52726e-104	elongation factor 1-alpha
comp24988_c0_seq1	1849	1.40931	2.47091e-109	PREDICTED: dual specificity protein kinase shkB
comp27126_c0_seq1	910	2.65876	2.62815e-58	PREDICTED: uncharacterized protein LOC100264996
comp12384_c0_seq1	2847	1.24292	1.0414e-30	PREDICTED: uncharacterized protein LOC100241217
comp17788_c0_seq4	2796	1.56948	3.4002e-101	PREDICTED: TOM1-like protein 2-like
comp23649_c0_seq1	526	1.545	7.21225e-68	Gibberellin-regulated protein 2 precursor, putative
comp25344_c0_seq1	870	4.47919	3.94274e-268	PREDICTED: protein PLANT CADMIUM RESISTANCE 2-like
comp23115_c0_seq1	704	1.9462	0	lipid transfer protein
comp26859_c0_seq1	987	2.64862	1.33207e-80	No hit in NR database
comp13588_c0_seq2	3607	1.52115	2.45546e-127	Sulfate transporter
comp20095_c0_seq1	609	4.46339	2.00292e-147	hypothetical protein VCCP104821_0250
comp27768_c0_seq1	700	2.26988	4.13895e-45	unnamed protein product
comp26822_c0_seq1	715	1.92629	1.51494e-52	predicted protein
comp23518_c0_seq1	1317	1.08976	7.0992e-193	PREDICTED: probable calcium-binding protein CML49
comp27965_c0_seq1	2165	1.1912	4.09575e-27	PREDICTED: uncharacterized protein LOC100248651
comp15468_c1_seq1	1560	1.01196	1.38348e-08	RING-H2 finger protein ATL1O
comp15618_c0_seq1	1314	2.12154	0	pollen-specific protein
comp15027_c0_seq1	1574	2.69262	0	conserved hypothetical protein
comp23404_c0_seq1	1232	3.64827	0	conserved hypothetical protein
comp22766_c0_seq4	403	1.28858	0.000426231	hypothetical protein CIT292_08808
comp25627_c0_seq1	1269	1.20571	6.16209e-26	uncharacterized protein
comp19248_c0_seq1	2466	2.12281	5.85927e-47	PREDICTED: probable WRKY transcription factor 41
comp23977_c0_seq1	1446	1.16424	7.45356e-145	unknown
comp5908_c0_seq1	1730	1.45212	1.92619e-174	PREDICTED: ALA-interacting subunit 3
comp21399_c0_seq2	1389	1.25649	8.28289e-13	Patatin-like protein
comp24031_c0_seq1	2482	1.25669	2.7136e-201	PREDICTED: GTPase-activating protein gyp7-like
comp26774_c0_seq1	1176	2.98197	1.57034e-106	predicted protein
comp27331_c0_seq1	1752	1.62833	3.10311e-40	predicted protein
comp22564_c0_seq2	1521	1.13958	4.03834e-16	No hit in NR database
comp25801_c0_seq1	1451	1.32977	3.41285e-70	PREDICTED: inorganic pyrophosphatase 2
comp20354_c0_seq2	879	1.32009	6.27151e-18	40S ribosomal protein S3aE
comp22232_c2_seq1	600	2.47763	1.08176e-209	unnamed protein product
comp27937_c0_seq1	1473	2.68621	6.28604e-63	RING-H2 finger protein ATL1M, putative
comp21595_c0_seq10	1326	1.11428	7.49259e-09	unnamed protein product
Contig26	928	1.69189	1.56388e-271	uncharacterized protein LOC100306151 precursor
comp21662_c0_seq3	1949	1.6217	2.9631e-115	predicted protein
comp16649_c0_seq1	2264	1.30793	2.09914e-17	PREDICTED: formin-like protein 8-like
comp27038_c0_seq1	914	1.22139	6.29183e-16	PREDICTED: uncharacterized protein LOC100811806
comp26608_c0_seq1	1860	2.93061	9.06356e-141	cytochrome P450
comp12150_c1_seq1	447	1.75274	1.29333e-07	No hit in NR database
comp20233_c0_seq1	1647	3.84704	5.95491e-80	PREDICTED: UDP-glycosyltransferase 89B1-like
comp27505_c0_seq1	2698	2.68578	1.78375e-115	PREDICTED: 33 kDa ribonucleoprotein, chloroplastic-like
comp24775_c0_seq1	1053	2.18142	9.03821e-91	conserved hypothetical protein
comp14641_c0_seq1	1441	1.20748	3.0152e-17	putative hydroxycinnamoyl CoA shikimate/quinate hydroxycinnamoyl transferase
comp25929_c0_seq1	1362	1.86811	5.15259e-84	PREDICTED: NAC domain-containing protein 2-like
comp6574_c0_seq1	472	1.14661	1.02525e-14	No hit in NR database
comp16890_c0_seq3	2359	1.13904	1.58073e-177	cyclin-dependent kinase
comp22360_c0_seq3	615	1.4835	4.21539e-09	No hit in NR database
comp15299_c0_seq3	3377	1.96375	0	No hit in NR database
comp26687_c0_seq1	1309	2.73187	2.69595e-109	predicted protein
comp5580_c0_seq1	1929	1.10416	8.36694e-29	conserved hypothetical protein
comp5969_c0_seq1	2430	1.21463	5.0863e-55	sulfate transporter, putative
comp19729_c0_seq1	688	1.22537	6.42718e-05	unnamed protein product
comp17557_c0_seq1	1521	2.16354	7.63599e-62	PREDICTED: putative MO25-like protein At5g47540
comp22403_c0_seq5	3982	1.19533	4.92466e-92	hydroxycinnamoyl-coenzyme A shikimate/quinate hydroxycinnamoyltransferase 2
comp26161_c0_seq1	1887	2.74025	3.20864e-177	predicted protein
comp20325_c0_seq1	526	1.34454	1.30435e-07	No hit in NR database
comp24688_c0_seq1	1822	1.45695	3.31331e-95	PREDICTED: BES1/BZR1 homolog protein 4
comp23971_c0_seq1	1902	1.27702	5.90278e-227	GLU
comp10295_c0_seq1	1533	1.07119	1.23214e-29	predicted protein
comp11939_c0_seq4	863	3.67874	8.52377e-292	hypothetical protein ARALYDRAFT_495134
comp25943_c0_seq1	2122	2.73745	8.31732e-274	PREDICTED: 3-ketoacyl-CoA synthase 11-like isoform 1
comp22862_c0_seq3	1964	2.00176	2.39902e-264	PREDICTED: LOW QUALITY PROTEIN: glycerol-3-phosphate acyltransferase 1-like
comp25588_c0_seq1	800	1.15146	1.48057e-41	unnamed protein product
comp22489_c2_seq4	1007	1.08172	1.48768e-16	conserved hypothetical protein
comp24766_c0_seq1	1663	1.4983	2.35769e-239	PREDICTED: purple acid phosphatase 22-like
comp23541_c0_seq1	2132	1.88866	0	PREDICTED: cytochrome P450 89A2-like
comp26239_c0_seq1	750	4.78999	2.17459e-158	VQ motif-containing protein
comp10930_c0_seq1	1507	1.70278	1.15666e-16	unknown
comp29874_c0_seq1	484	3.77226	8.06944e-12	cytoplasmic ribosomal protein S13
comp21343_c0_seq10	3024	3.78052	0	PREDICTED: isoflavone 2'-hydroxylase-like
comp16008_c0_seq1	237	1.3414	0.000780312	conserved hypothetical protein
comp5794_c0_seq1	1120	1.38359	0	conserved hypothetical protein
comp22783_c0_seq3	556	2.4959	4.53781e-27	hypothetical protein VMD_37440
comp25483_c0_seq1	740	1.17533	1.44969e-11	PREDICTED: uncharacterized protein LOC100808463
comp25347_c0_seq1	975	1.34666	2.39739e-45	unknown
comp21383_c0_seq1	551	1.83418	4.12556e-12	unknown
comp14875_c0_seq1	1202	2.91467	1.59552e-21	hypothetical protein VITISV_005696
comp28560_c0_seq1	728	4.20036	2.68422e-40	Ethylene-responsive transcription factor
comp24889_c0_seq1	670	1.25353	1.49245e-38	conserved hypothetical protein
comp7982_c0_seq1	1545	3.22537	4.80757e-142	Calreticulin-3
comp23754_c0_seq1	1056	2.46772	0	unknown
comp4728_c0_seq1	265	1.7296	2.03746e-24	No hit in NR database
comp17822_c0_seq1	1706	1.12988	1.29224e-09	predicted protein
comp22045_c0_seq1	591	1.42195	1.62614e-10	PREDICTED: uncharacterized protein LOC101013251 isoform 1
comp21993_c0_seq1	580	1.33282	3.58985e-07	conserved hypothetical protein
comp28991_c0_seq1	778	1.81533	1.37788e-08	late embryogenesis abundant protein
comp6185_c0_seq1	2030	2.38527	7.45797e-183	HSPRO
comp4112_c0_seq1	528	2.63999	7.90115e-11	No hit in NR database
comp14039_c0_seq1	690	1.5565	2.87078e-06	hypothetical protein VITISV_034997
comp25785_c0_seq1	1114	1.35567	3.19204e-23	predicted protein
comp20560_c1_seq2	2040	1.11933	8.33229e-15	ADP-glucose pyrophosphorylase catalytic subunit
comp16985_c0_seq1	870	1.425	3.75764e-17	No hit in NR database
comp27269_c0_seq1	814	1.139	2.8068e-08	No hit in NR database
comp10781_c0_seq2	1670	1.0191	1.44565e-12	PREDICTED: putative lipase ROG1
comp15082_c0_seq1	1533	1.57887	8.57991e-37	PREDICTED: E3 ubiquitin-protein ligase PUB23-like
comp21264_c0_seq14	5029	2.0417	0	PREDICTED: pleiotropic drug resistance protein 1-like
comp10602_c0_seq1	313	1.23191	7.52541e-05	No hit in NR database
comp24595_c0_seq1	859	1.95089	1.99425e-154	predicted protein
comp25603_c0_seq1	686	5.3471	1.38201e-248	PREDICTED: probable calcium-binding protein CML31
comp24502_c0_seq1	1190	1.28471	1.74518e-70	uncharacterized protein LOC100500609
comp24480_c0_seq1	761	4.45224	0	predicted protein
comp21014_c0_seq2	1757	2.0177	3.96416e-52	PREDICTED: probable receptor-like protein kinase At5g47070
comp14273_c0_seq4	1743	1.03299	1.299e-85	conserved hypothetical protein
comp26244_c0_seq1	1593	1.18341	5.45337e-73	predicted protein
comp9227_c0_seq1	1673	1.15137	3.75491e-48	PREDICTED: RPM1-interacting protein 4-like
comp5571_c0_seq1	1146	2.0498	5.63865e-41	predicted protein
comp24332_c0_seq1	2082	1.1369	1.52635e-122	glucosyltransferase, putative
comp15866_c0_seq2	284	1.69616	4.62748e-07	No hit in NR database
comp7411_c0_seq1	1621	1.8046	0	PREDICTED: uncharacterized protein LOC100249716
Contig108	2067	1.4442	2.50892e-166	PREDICTED: inactive rhomboid protein 1-like
comp26579_c0_seq1	1337	1.77911	1.33079e-40	harpin-induced protein
comp20429_c0_seq30	2789	1.32944	5.15783e-112	Contains similarity to 17.6 KD class I heat shock protein from Arabidopsis thaliana gi|P13853 and contains Hsp20/alpha crystallin PF|00011 and signal peptidase I PF|00461 domains. ESTs gb|AI998650, gb|AW004417, gb|AI998904 come from this gene
comp21817_c0_seq1	649	1.24964	6.99211e-08	No hit in NR database
comp7151_c0_seq1	778	1.10663	6.24327e-43	No hit in NR database
comp17310_c0_seq1	521	1.81402	2.15092e-13	unnamed protein product
comp28359_c0_seq1	1091	2.81687	4.3331e-37	PREDICTED: acid phosphatase 1-like
comp16380_c0_seq1	3623	2.25811	0	PREDICTED: beta-1,3-galactosyltransferase 15
comp23959_c0_seq1	2226	1.60039	0	predicted protein
comp15839_c0_seq2	3653	1.49229	8.30631e-120	PREDICTED: calcium-dependent protein kinase 16
comp24640_c0_seq1	619	2.2292	1.41912e-98	No hit in NR database
comp24095_c0_seq1	2041	3.0785	0	hypothetical protein VITISV_035274
comp6388_c0_seq1	1479	1.3872	5.40364e-26	PREDICTED: U-box domain-containing protein 27
comp24225_c0_seq1	1340	1.41979	4.60154e-148	PREDICTED: vacuolar protein-sorting-associated protein 37 homolog 2
comp15520_c0_seq1	446	1.97723	3.33619e-65	hypothetical protein MYCGRDRAFT_74252
comp14901_c0_seq1	1034	1.77678	1.62591e-18	No hit in NR database
comp7099_c0_seq1	464	1.40594	6.15925e-15	No hit in NR database
comp5265_c0_seq1	1411	1.18621	2.93088e-38	mitogen-activated protein kinase 1
comp21321_c0_seq1	412	1.62095	6.11372e-11	60S ribosomal protein L30
comp24175_c0_seq1	1003	1.90267	4.98709e-289	hypothetical protein POPTRDRAFT_783792
comp15002_c0_seq1	1600	2.34052	6.46759e-187	Naphthoate synthase, putative
comp18247_c0_seq1	2253	1.08643	0	PREDICTED: laccase-12-like
comp27478_c0_seq1	1026	1.17311	2.96234e-09	unknown
comp5196_c0_seq1	1260	1.10533	1.78513e-40	peroxidase
comp31012_c0_seq1	629	1.08776	0.00043616	No hit in NR database
comp21768_c0_seq1	594	1.6597	8.33862e-11	No hit in NR database
comp18341_c0_seq2	2930	1.76669	2.52262e-60	Aspartic proteinase nepenthesin-1 precursor, putative
comp10444_c0_seq6	1850	1.26298	3.6994e-28	PREDICTED: probable leucine-rich repeat receptor-like protein kinase At4g00330-like
comp24699_c0_seq1	696	2.22729	8.82499e-190	No hit in NR database
comp24173_c0_seq1	635	2.35134	5.54194e-160	No hit in NR database
comp5180_c0_seq1	1155	3.1109	1.39159e-73	hypothetical protein POPTRDRAFT_263513
comp22420_c0_seq1	458	1.38085	1.67072e-05	No hit in NR database
comp12150_c0_seq1	1253	1.01944	5.22518e-82	No hit in NR database
comp27493_c0_seq1	1902	1.60757	2.10871e-64	fiddlehead-like protein
comp13915_c0_seq1	1631	1.76982	4.59891e-98	PREDICTED: cysteine-rich receptor-like protein kinase 10-like
comp28740_c0_seq1	755	2.5565	1.64901e-21	ADP-ribosylation factor, arf, putative
comp19483_c0_seq15	4208	2.19469	0	ABC transporter A family member 2
comp28358_c0_seq1	839	3.28636	1.50245e-39	No hit in NR database
comp24001_c0_seq1	1687	4.94098	0	unnamed protein product
comp6934_c0_seq1	1032	2.77849	5.51476e-23	No hit in NR database
comp10236_c0_seq1	1176	1.14905	2.94898e-09	predicted protein
comp5422_c0_seq1	814	2.43569	9.66163e-27	ubiquitin-protein ligase E3
comp18513_c0_seq3	3359	2.2582	4.58566e-214	unnamed protein product
comp25399_c0_seq1	2659	1.89496	2.18526e-148	Avr9/Cf-9 rapidly elicited protein 276
comp25688_c0_seq1	2002	3.59184	0	unnamed protein product
comp6646_c0_seq1	2057	1.23037	1.14107e-35	No hit in NR database
comp21199_c0_seq2	532	1.17435	3.18597e-07	component of cytosolic 80S ribosome and 40S small subunit
comp10362_c0_seq5	1492	1.11722	1.6434e-15	conserved hypothetical protein
comp4210_c0_seq1	711	1.37793	2.70108e-13	No hit in NR database
comp14221_c0_seq2	2609	3.13314	1.06545e-231	PREDICTED: uncharacterized protein LOC100266416
comp6732_c0_seq1	1784	1.95045	0	predicted protein
comp10265_c0_seq1	333	1.74092	0.000500962	No hit in NR database
comp6696_c0_seq2	1772	1.04459	2.47352e-35	ATPP2-A13, putative
comp24103_c0_seq1	1206	3.97634	0	predicted protein
comp21314_c0_seq1	257	6.51446	1.99294e-11	No hit in NR database
comp21653_c0_seq2	832	1.53147	7.45935e-17	hypothetical protein THAOC_18712
comp5123_c0_seq1	1158	1.42294	6.71494e-21	No hit in NR database
comp25751_c0_seq1	1246	1.10684	3.02295e-23	predicted protein
comp13879_c0_seq3	1194	3.26906	1.36487e-151	unknown
comp6453_c0_seq1	772	4.66897	1.65749e-29	No hit in NR database
comp5453_c0_seq1	994	1.45741	5.26337e-28	PREDICTED: zinc finger protein 3-like
comp10050_c0_seq1	792	1.42972	4.14043e-31	PREDICTED: uncharacterized protein LOC100249745
comp25788_c0_seq1	1362	1.20558	3.94713e-47	predicted protein
comp6905_c0_seq1	3103	2.89487	1.44564e-79	glutamate-gated kainate-type ion channel receptor subunit GluR5
comp4091_c0_seq1	220	2.10638	0.00099652	No hit in NR database
comp26970_c0_seq1	565	8.4987	1.56426e-72	No hit in NR database
comp29615_c0_seq1	425	1.25769	6.27185e-05	No hit in NR database
comp15399_c0_seq1	2380	1.10177	2.51877e-90	GRAS family transcription factor
Contig104	2101	5.34874	0	PREDICTED: uncharacterized protein LOC100257701
comp19419_c0_seq6	2068	1.09044	1.84293e-46	predicted protein
Contig21	1350	5.32589	5.3627e-104	conserved hypothetical protein
comp24947_c0_seq1	1392	3.44466	0	catalytic, putative
comp11187_c0_seq1	1910	1.60706	3.13805e-58	PREDICTED: probable NADH dehydrogenase-like
comp22593_c0_seq4	1664	1.65092	2.05502e-98	PREDICTED: uncharacterized acetyltransferase At3g50280-like
comp27355_c0_seq1	1239	3.57586	2.80634e-72	predicted protein
comp7849_c0_seq1	1013	1.12583	8.30759e-11	zinc finger protein
comp15946_c0_seq1	343	1.9328	4.42379e-08	No hit in NR database
comp19530_c0_seq2	4063	4.91735	0	PREDICTED: putative calcium-transporting ATPase 13, plasma membrane-type-like
comp11319_c0_seq1	859	1.64725	2.29043e-12	No hit in NR database
comp11656_c0_seq1	1521	1.0649	2.37952e-07	No hit in NR database
comp15626_c0_seq1	1208	1.93614	1.71056e-152	conserved hypothetical protein
comp31607_c0_seq1	256	1.42386	5.72978e-13	No hit in NR database
comp24574_c0_seq1	1618	1.19674	3.58847e-80	hypothetical protein ARALYDRAFT_497537
comp23552_c0_seq1	731	3.92806	0	No hit in NR database
comp3944_c0_seq1	941	5.64911	2.04694e-24	PREDICTED: cysteine-rich repeat secretory protein 38-like
comp6879_c0_seq1	3588	2.26516	8.61426e-48	predicted protein
comp20917_c0_seq2	800	1.24806	5.52774e-06	No hit in NR database
comp5953_c0_seq1	1743	1.04501	1.59797e-26	predicted protein
comp13033_c0_seq1	2991	1.15209	7.59149e-252	PREDICTED: succinate-semialdehyde dehydrogenase (acetylating)-like
comp22121_c0_seq4	464	1.41123	1.30679e-06	No hit in NR database
comp23483_c0_seq1	985	2.50158	0	PREDICTED: cysteine-rich repeat secretory protein 38
comp22713_c0_seq1	626	8.56833	3.85068e-38	No hit in NR database
comp26097_c0_seq1	2158	1.53889	1.4188e-128	PREDICTED: cytochrome P450 86B1
comp6771_c0_seq1	1827	1.08302	5.96226e-09	PREDICTED: aspartic proteinase nepenthesin-1-like
comp6868_c0_seq2	1145	1.7146	2.73766e-40	putative phytocyanin
comp25195_c0_seq1	1341	1.01629	1.09908e-39	hypothetical protein MTR_3g108910
comp29128_c0_seq1	321	3.16083	1.21984e-08	No hit in NR database
comp28586_c0_seq1	1280	3.75467	2.97558e-33	PREDICTED: uncharacterized protein LOC100854478
comp17572_c0_seq2	1479	2.91855	4.67972e-57	PREDICTED: GATA transcription factor 5-like
comp17665_c0_seq1	892	1.81124	3.7256e-26	No hit in NR database
comp6584_c0_seq1	1336	1.04824	5.38387e-10	calcium ion binding protein, putative
comp23908_c0_seq1	1265	4.49751	0	S-like RNase
comp12725_c0_seq3	1288	1.11544	1.6496e-186	acireductone dioxygenase
comp12507_c0_seq1	1076	1.35038	0	No hit in NR database
comp27279_c0_seq1	1546	1.05802	2.6627e-20	PREDICTED: DNA-damage-repair/toleration protein DRT100
comp7789_c0_seq1	804	3.19806	2.63649e-28	No hit in NR database
comp25074_c0_seq1	1485	7.17081	0	predicted protein
comp21009_c0_seq2	2011	1.09561	2.78861e-157	aldehyde dehydrogenase (NAD+)
comp21855_c0_seq1	1203	1.9661	2.2553e-18	hypothetical protein
comp23421_c0_seq1	662	1.04247	5.12631e-31	predicted protein
comp21646_c0_seq1	1074	1.06951	1.19387e-11	No hit in NR database
comp28859_c0_seq1	373	2.68278	3.29835e-13	No hit in NR database
comp24605_c0_seq1	826	1.04645	2.37107e-80	lectin
comp26635_c0_seq1	2709	1.19611	1.91055e-44	ATP-binding cassette transporter, putative
comp22158_c0_seq5	3485	1.92118	0	Serine/threonine-protein kinase PBS1, putative
comp19596_c0_seq1	3933	1.20189	5.73511e-140	glycerol-3-phosphate dehydrogenase
comp24535_c0_seq1	812	1.48551	6.56476e-57	conserved hypothetical protein
comp20776_c0_seq10	2132	2.15146	0	unnamed protein product
comp13311_c0_seq2	1282	7.85715	1.6806e-295	hypothetical protein VITISV_028562
comp23768_c0_seq1	1078	1.40447	1.5152e-103	hypothetical protein MTR_1g083420
comp26930_c0_seq1	2783	1.68808	2.48519e-137	protein kinase
comp14614_c0_seq1	1898	1.68113	1.14861e-254	PREDICTED: UDP-glycosyltransferase 85A2
comp21322_c0_seq1	643	1.48071	7.94024e-10	No hit in NR database
comp22170_c0_seq7	617	2.11766	1.04133e-24	hypothetical protein MYCGRDRAFT_30981, partial
comp20453_c0_seq1	1392	1.0065	1.27733e-14	unnamed protein product
comp22583_c0_seq6	2864	1.06635	1.24733e-13	PREDICTED: cytochrome P450 76C4-like
comp10867_c0_seq1	1339	1.30487	4.70644e-16	myb-related transcription factor LBM4
comp10018_c0_seq1	1860	2.41516	1.83834e-165	cytochrome P450
comp23829_c0_seq1	1753	1.76193	0	ethylene response factor 13
comp26267_c0_seq1	1062	3.42936	8.20119e-128	uncharacterized protein LOC100306377
comp23509_c0_seq1	1564	2.03896	0	PREDICTED: cationic peroxidase 1-like
comp28214_c0_seq1	1422	1.41194	4.19293e-16	Zeamatin precursor, putative
comp12059_c0_seq1	963	1.08007	2.17491e-40	PREDICTED: non-specific lipid-transfer protein-like protein At2g13820-like
comp8891_c0_seq2	2094	1.07001	1.25464e-24	ubiquitin-protein ligase, putative
comp27121_c0_seq1	1249	1.45255	2.54238e-22	PREDICTED: uncharacterized protein At1g08160-like
comp5677_c0_seq1	1675	1.06962	1.38128e-55	PREDICTED: uncharacterized protein LOC100775780
comp17962_c0_seq2	2675	2.25775	3.16625e-184	Tellurite resistance protein tehA, putative
comp28965_c0_seq1	685	1.25769	6.27185e-05	conserved hypothetical protein
comp25645_c0_seq1	2076	1.12767	4.1005e-53	PREDICTED: probable protein phosphatase 2C 6-like
comp32090_c0_seq1	262	1.83032	1.62234e-59	No hit in NR database
comp25670_c0_seq1	1685	1.99405	5.56111e-143	predicted protein
comp23676_c0_seq1	563	2.95371	3.29997e-281	No hit in NR database
comp27049_c0_seq1	813	2.08736	6.95528e-45	conserved hypothetical protein
comp14564_c0_seq1	1194	1.58948	2.09506e-105	PREDICTED: uncharacterized protein LOC100254413
comp22299_c0_seq5	629	1.80587	1.355e-26	No hit in NR database
comp11196_c0_seq1	2741	1.42933	2.42836e-50	PREDICTED: uncharacterized protein LOC100247521
comp25390_c0_seq1	1775	1.13292	7.5158e-47	PREDICTED: glucose-6-phosphate/phosphate translocator 1, chloroplastic-like
comp7173_c0_seq1	2786	1.05843	0	No hit in NR database
comp38024_c0_seq1	307	4.89779	1.67271e-14	No hit in NR database
comp10720_c0_seq1	1980	2.46864	2.14676e-91	PREDICTED: sodium-coupled neutral amino acid transporter 4
comp27911_c0_seq1	2436	1.23593	7.16582e-33	unnamed protein product
comp23837_c0_seq1	1497	2.34855	0	syntaxin, putative
comp20929_c0_seq12	2514	2.56334	1.96682e-113	unnamed protein product
comp28607_c0_seq1	762	1.06752	1.39214e-05	PREDICTED: protein cornichon homolog 4
comp26902_c0_seq1	1371	1.02267	4.79547e-20	R2R3-MYB transcription factor
comp9171_c0_seq2	1090	4.45338	2.52041e-209	TPA: BRASSINOSTEROID INSENSITIVE 1-associated receptor kinase 1
comp27348_c0_seq1	1091	1.14177	1.14098e-13	Os02g0721700
comp14729_c0_seq1	1808	1.18633	1.02438e-36	PREDICTED: adiponectin receptor protein 2
comp17987_c0_seq1	776	2.82962	2.58043e-15	hypothetical protein, unknown function
comp23026_c1_seq1	897	1.03873	5.02175e-08	PREDICTED: ABC transporter B family member 15-like
comp7206_c0_seq1	1202	1.22319	9.61967e-11	conserved hypothetical protein
comp18935_c0_seq1	2845	1.25445	3.01753e-30	PREDICTED: ABC transporter G family member 7-like
comp8975_c0_seq2	1557	1.11839	1.5929e-18	predicted protein
comp25201_c0_seq1	1607	3.41614	0	PREDICTED: uncharacterized protein LOC100815011
comp8244_c0_seq2	2147	1.36698	8.72275e-51	PREDICTED: E3 ubiquitin-protein ligase At4g11680-like
comp6313_c0_seq1	906	3.63476	5.61458e-30	No hit in NR database
comp25918_c0_seq1	538	1.97002	1.0757e-35	No hit in NR database
comp21037_c0_seq1	675	1.35827	1.49435e-08	No hit in NR database
comp24659_c0_seq1	1204	1.79278	8.28615e-166	PREDICTED: probable calcium-binding protein CML48
comp19023_c0_seq9	2916	1.13005	3.12842e-79	transferase, transferring glycosyl groups, putative
comp21526_c0_seq2	444	1.77849	1.12353e-13	No hit in NR database
comp6176_c0_seq1	2666	1.6537	1.53161e-113	predicted protein
comp5182_c0_seq1	3555	1.79877	1.41516e-126	predicted protein
comp17031_c0_seq1	2246	1.15351	8.25753e-67	unnamed protein product
comp23364_c0_seq1	2775	2.36492	0	vacuolar H+-pyrophosphatase
comp25485_c0_seq1	3026	1.22032	3.06323e-77	protein phosphatase, putative
comp14534_c0_seq1	2095	1.11894	4.15119e-77	amino acid permease
comp21229_c1_seq2	1249	3.77111	0	predicted protein
comp27256_c0_seq1	1307	2.3636	7.44103e-134	predicted protein
comp26079_c0_seq1	1865	1.81578	2.50742e-110	PREDICTED: UDP-glycosyltransferase 76C4
comp16431_c0_seq1	470	2.5489	3.16871e-08	PREDICTED: uncharacterized protein LOC100775432
comp22016_c0_seq1	2280	1.92263	1.60882e-45	Serine/threonine protein phosphatase PP1
comp27181_c0_seq1	963	1.70939	3.75258e-31	conserved hypothetical protein
comp25072_c0_seq1	2000	1.37423	1.01133e-106	hypothetical protein VITISV_040196
comp29600_c0_seq1	230	1.24367	1.10054e-06	No hit in NR database
comp8921_c0_seq1	1282	1.24117	7.07762e-29	PREDICTED: heat stress transcription factor B-2a-like
comp20840_c0_seq1	3538	1.49438	5.47718e-103	PREDICTED: F-box protein SKP2B-like
comp27732_c0_seq1	1887	1.1292	5.70849e-17	PREDICTED: uncharacterized protein LOC100244329
comp17022_c1_seq1	1469	1.71809	1.66629e-21	gibberellin 2-oxidase, putative
comp21029_c0_seq2	554	1.27423	9.73647e-60	wound-induced protein
comp22086_c0_seq1	1836	1.53006	1.72314e-120	PREDICTED: cytochrome P450 76C4
comp25925_c0_seq1	1555	1.30228	1.91117e-50	PREDICTED: thaumatin-like protein 1-like
comp17807_c0_seq2	910	3.58736	0	abscisic stress-ripening protein 1
comp5779_c0_seq1	3615	1.24375	0	PREDICTED: protein TRANSPORT INHIBITOR RESPONSE 1-like
comp26122_c0_seq1	898	2.25871	3.99211e-140	No hit in NR database
comp21867_c0_seq1	2061	1.79114	0	PREDICTED: UDP-glycosyltransferase 71C4
comp6799_c0_seq2	956	2.0267	5.84123e-87	hypothetical protein VITISV_005451
comp7120_c0_seq1	1396	2.22853	2.43067e-42	predicted protein
comp23385_c0_seq1	932	2.10223	0	predicted protein
comp12028_c1_seq1	767	3.60829	4.99142e-53	ubiquitin precursor
comp28569_c0_seq1	701	1.02332	0.000283438	predicted protein
comp10997_c0_seq1	1966	1.52394	5.99051e-28	1-aminocyclopropane-1-carboxylate synthase
comp24041_c0_seq1	1837	1.00414	3.24056e-203	ER glycerol-phosphate acyltransferase
comp18816_c0_seq1	691	2.10638	1.71672e-09	No hit in NR database
comp5491_c0_seq1	974	1.76709	5.32096e-39	unknown
comp29098_c0_seq1	431	3.57586	4.64949e-10	polygalacturonase-inhibiting protein
comp22085_c0_seq5	2333	1.40404	2.42148e-80	unnamed protein product
comp22778_c0_seq9	753	1.62682	1.41499e-25	conserved hypothetical protein
comp21969_c0_seq19	4462	1.57332	2.60588e-85	predicted protein
comp22042_c0_seq5	411	2.83525	3.6536e-13	integrase
comp28282_c0_seq1	1698	1.03074	9.53753e-11	PREDICTED: protein COBRA
comp26948_c0_seq1	1348	2.17652	2.55369e-102	Gibberellin 2-oxidase
comp27659_c0_seq1	1216	1.98197	8.05497e-34	AP2/ERF domain-containing transcription factor
comp19439_c0_seq10	3184	1.53386	2.28886e-32	PREDICTED: heat stress transcription factor A-6b
comp37647_c0_seq1	380	1.85597	1.23311e-05	No hit in NR database
comp28653_c0_seq1	527	1.11923	5.48012e-05	No hit in NR database
comp24552_c0_seq1	1058	3.02928	1.71894e-140	PREDICTED: LOB domain-containing protein 41-like
comp20546_c0_seq1	544	4.02904	9.59971e-49	No hit in NR database
comp26716_c0_seq1	539	1.95528	6.14115e-17	No hit in NR database
comp22238_c0_seq15	2384	1.19063	2.85158e-19	PREDICTED: cysteine-rich receptor-like protein kinase 10-like
comp24260_c0_seq1	2648	1.45056	0	protein kinase
comp27078_c0_seq1	442	4.12018	1.30947e-15	No hit in NR database
comp25156_c0_seq1	1708	1.24034	7.7558e-69	PREDICTED: uncharacterized protein LOC100250124
comp28817_c0_seq1	234	2.53522	1.08103e-05	No hit in NR database
comp23114_c0_seq1	1228	1.54931	0	xyloglucan endotransglucosylase/hydrolase 5
comp24139_c0_seq1	801	1.32492	1.25729e-45	No hit in NR database
comp7334_c0_seq1	2346	1.21893	4.22959e-18	GTP-binding protein engB, putative
comp28063_c0_seq1	488	1.21329	2.08067e-05	PREDICTED: uncharacterized protein LOC100257455
comp19035_c0_seq1	2304	4.45197	1.51569e-194	PREDICTED: zeaxanthin epoxidase, chloroplastic-like
comp24376_c0_seq1	1004	2.20811	0	PREDICTED: glutathione S-transferase U17 isoform 1
comp29036_c0_seq1	632	1.13226	0.000325445	hypothetical protein VITISV_023174
comp18143_c0_seq1	861	2.4987	3.14606e-13	ypt1-like rab-type small G protein
comp23494_c0_seq1	787	2.08778	0	RecName: Full=CASP-like protein POPTRDRAFT_798217
comp22930_c0_seq11	2665	1.08766	7.00862e-110	No hit in NR database
comp7304_c0_seq1	413	1.96214	6.69147e-16	Peroxidase
comp25796_c0_seq1	2125	1.6807	4.03914e-114	PREDICTED: uncharacterized glycosyltransferase AGO61-like
comp17530_c0_seq7	2314	1.90796	0	phosphatidic acid phosphatase, putative
comp16075_c1_seq1	512	1.55162	3.78967e-05	No hit in NR database
comp5463_c0_seq1	2944	2.00714	1.36866e-112	verticillium wilt resistance-like protein
Contig120	894	1.53369	9.52304e-18	PREDICTED: protein cordon-bleu-like
comp6389_c0_seq1	1504	2.34049	8.98108e-21	predicted protein
comp22462_c0_seq11	2064	2.46734	2.23986e-52	PREDICTED: MATE efflux family protein 5
comp17606_c0_seq2	1199	1.32907	2.56488e-16	conserved hypothetical protein
comp21058_c0_seq3	3118	1.73278	2.32922e-168	unnamed protein product
comp27569_c0_seq1	1731	3.54231	1.5212e-130	conserved hypothetical protein
comp15704_c0_seq2	1592	1.09862	2.18073e-48	PREDICTED: probable carboxylesterase 2-like
comp25775_c0_seq1	1164	1.03352	4.59507e-38	DNA-binding storekeeper protein-like protein
comp6726_c0_seq1	1700	1.56617	1.5939e-88	unknown
comp17382_c0_seq3	1295	1.32629	1.94965e-19	WRKY transcription factor, putative
comp21597_c0_seq1	628	1.5338	5.92508e-13	No hit in NR database
comp5916_c0_seq1	664	1.89484	9.94991e-60	uncharacterized protein LOC100527189
comp28663_c0_seq1	1280	1.28293	2.7249e-11	predicted protein
comp17048_c0_seq1	257	1.32061	3.60467e-06	No hit in NR database
comp19657_c0_seq1	487	1.57586	1.92596e-06	No hit in NR database
comp21652_c0_seq2	986	1.89993	3.32794e-17	No hit in NR database
comp30347_c0_seq1	678	1.5445	5.12852e-14	No hit in NR database
comp25533_c0_seq1	915	1.49382	6.9605e-41	PREDICTED: chaperone protein dnaJ 11, chloroplastic-like
comp5080_c0_seq2	1477	1.65892	8.64403e-24	PREDICTED: putative esterase HI_1161-like
comp17029_c0_seq2	737	1.44156	3.0759e-14	conserved hypothetical protein
comp26534_c0_seq1	1315	1.46633	5.33282e-51	Aldolase-type TIM barrel family protein
comp38035_c0_seq1	360	1.30124	0.000258468	No hit in NR database
comp5743_c0_seq1	3818	1.01587	0	PREDICTED: pentatricopeptide repeat-containing protein At2g32230, mitochondrial-like
comp21293_c1_seq1	623	2.67587	2.55961e-130	predicted protein
comp21142_c0_seq7	3096	1.19313	1.18596e-36	PREDICTED: 2-aminoethanethiol dioxygenase
comp6189_c0_seq1	2055	2.61679	0	hypothetical protein VITISV_020872
comp14451_c0_seq1	2637	2.2333	6.68149e-102	PREDICTED: scarecrow-like protein 14-like
comp24359_c0_seq1	1033	1.24993	4.34825e-65	Os04g0493400
comp6257_c0_seq1	852	3.65593	7.03415e-229	predicted protein
comp28247_c0_seq1	816	2.40384	1.19847e-30	PREDICTED: uncharacterized protein LOC100806287
comp26799_c0_seq1	1371	1.66031	5.68517e-73	PREDICTED: uncharacterized protein LOC100795652
comp21619_c0_seq2	706	1.60865	1.64276e-14	serine/threonine protein phosphatase catalytic subunit, putative
comp25384_c0_seq1	1733	1.08887	4.64178e-56	PREDICTED: protein kinase 2B, chloroplastic
comp11358_c0_seq1	437	1.89272	1.08782e-07	No hit in NR database
comp23728_c0_seq1	1922	2.635	0	cinnamyl alcohol dehydrogenase
comp23784_c0_seq1	1026	2.00486	0	PRp27-like protein
comp22067_c0_seq1	392	1.50058	1.68306e-12	No hit in NR database
comp28128_c0_seq1	800	2.84406	6.99316e-36	hypothetical protein VITISV_032595
comp37078_c0_seq1	204	2.38945	2.39955e-08	No hit in NR database
comp6022_c0_seq1	888	4.9984	1.34301e-133	No hit in NR database
comp23731_c0_seq1	1952	2.37982	0	conserved hypothetical protein
comp21469_c0_seq4	2467	2.54842	0	putative receptor ser/thr protein kinase
comp9508_c0_seq1	309	1.01674	3.2584e-07	No hit in NR database
comp20252_c0_seq3	407	2.05319	1.83436e-08	No hit in NR database
comp22490_c0_seq3	688	1.58302	5.36642e-16	No hit in NR database
comp28421_c0_seq1	1427	1.05847	5.26544e-07	No hit in NR database
comp1386_c0_seq1	377	3.19254	6.94536e-09	hypothetical protein TC0129 [imported] - Chlamydia muridarum (strain Nigg)
comp24140_c0_seq1	1024	1.20999	3.30334e-124	temperature-induced lipocalin
comp24575_c0_seq1	1496	2.5034	7.69375e-245	ethylene-responsive-element-binding factor 12
comp27398_c0_seq1	1968	2.67081	6.43014e-93	PREDICTED: beta-1,3-galactosyltransferase 7
comp22055_c0_seq1	270	2.12018	9.2866e-05	No hit in NR database
comp20978_c0_seq20	1518	1.43375	2.90313e-30	putative retroelement pol polyprotein
comp18156_c0_seq2	1557	1.35697	1.22987e-127	pto-interacting protein 1
comp24915_c0_seq1	1064	1.26158	1.31432e-85	PREDICTED: uncharacterized protein LOC100821286
comp6199_c0_seq1	1263	6.75079	0	unknown
comp12241_c0_seq1	1828	1.6822	6.31843e-204	PREDICTED: serine/threonine-protein kinase HT1-like
comp19214_c0_seq5	2643	2.08199	2.49311e-240	PREDICTED: glutamyl-tRNA(Gln) amidotransferase subunit A-like
comp9704_c1_seq1	1181	2.09612	7.52591e-37	gi|41059804|gb|AAR99376.1| ring domain containing protein
comp28066_c0_seq1	841	1.33604	8.58788e-12	unknown
comp21826_c0_seq1	265	1.13474	5.10037e-07	senescence-associated protein
comp28165_c0_seq1	470	1.48733	1.15399e-11	No hit in NR database
comp6380_c0_seq1	356	6.4987	8.729e-22	No hit in NR database
comp7149_c0_seq1	604	1.33021	1.65801e-10	No hit in NR database
comp22895_c1_seq1	943	2.06947	3.44204e-62	PREDICTED: uncharacterized protein LOC100790537
comp24933_c0_seq1	611	2.55472	6.70907e-105	conserved hypothetical protein
comp25227_c0_seq1	896	2.02697	1.83652e-103	predicted protein
comp20351_c0_seq4	3169	2.67064	1.5347e-51	predicted protein
comp23976_c0_seq1	1019	1.66692	0	lipid binding protein, putative
comp25901_c0_seq1	1712	1.16316	1.20046e-51	UDP-glucose:flavonoid-O-glucosyltransferase
comp17913_c0_seq1	1322	2.60421	1.79343e-37	ethylene-responsive factor-like protein 1
comp10184_c0_seq1	2512	1.00404	2.94895e-25	PREDICTED: two-component response regulator-like APRR5-like
comp28118_c0_seq1	965	3.02485	2.00304e-29	PREDICTED: uncharacterized protein LOC100255095
comp6647_c0_seq1	624	1.93432	9.14172e-11	No hit in NR database
comp27926_c0_seq1	1853	2.13344	3.69869e-33	serine/threonine protein kinase, putative
comp26214_c0_seq1	2816	1.05578	9.29495e-43	PREDICTED: uncharacterized protein ycf45-like
comp15409_c0_seq2	2665	1.4078	1.67801e-33	PREDICTED: C2 domain-containing protein At1g53590-like
comp4309_c0_seq1	1910	2.39462	9.34797e-34	protein binding protein, putative
comp27939_c0_seq1	939	1.12997	4.01089e-09	conserved hypothetical protein
comp5358_c0_seq1	859	2.84101	1.14865e-43	No hit in NR database
comp28445_c0_seq1	849	1.60689	1.17194e-11	PREDICTED: uncharacterized protein LOC100246130
comp24550_c0_seq1	1049	1.65245	4.46679e-177	PREDICTED: protein LURP-one-related 15
comp21738_c0_seq1	1723	2.02115	3.6959e-26	unnamed protein product
comp10111_c0_seq3	1860	2.08871	4.17429e-66	PREDICTED: probable receptor-like protein kinase At5g47070
comp16453_c0_seq2	2823	1.05682	7.09103e-63	PREDICTED: arginyl-tRNA--protein transferase 1-like
comp28566_c0_seq1	567	2.36728	4.23003e-18	No hit in NR database
comp27320_c0_seq1	982	3.41003	3.98287e-66	class IV chitinase
comp5335_c0_seq2	2340	1.04302	9.99374e-31	calcium-dependent protein kinase
comp7534_c0_seq1	660	4.31283	4.12704e-31	No hit in NR database
comp22139_c0_seq2	2269	1.07974	6.77748e-88	unnamed protein product
comp17629_c0_seq1	979	1.15726	6.36414e-15	RecName: Full=Photosystem I reaction center subunit II, chloroplastic; AltName: Full=PS I subunit 5; AltName: Full=Photosystem I 20 kDa subunit; Short=PSI-D; Flags: Precursor
comp28951_c0_seq1	888	1.0689	1.64475e-05	polyubiquitin
comp22565_c0_seq4	1053	1.4457	3.93781e-16	putative 60S ribosomal protein L2
comp23532_c0_seq1	2223	2.45268	0	phosphate transporter protein1
comp13620_c0_seq2	1710	1.12473	1.50998e-70	predicted protein
comp28149_c0_seq1	733	1.72081	2.42769e-12	conserved hypothetical protein
comp20673_c0_seq4	2814	1.04218	3.3649e-13	predicted protein
comp11718_c0_seq1	1791	3.98046	2.91008e-86	predicted protein
comp17673_c0_seq1	2188	1.36092	4.15233e-19	PREDICTED: uncharacterized protein LOC100242633
comp27389_c0_seq1	275	1.63726	1.60073e-06	No hit in NR database
comp5842_c0_seq1	1110	1.64105	0	glutathione-S-transferase 2
comp21149_c0_seq1	621	2.30285	1.17773e-18	ADP-ribosylation factor 1
comp6989_c0_seq1	1456	1.25664	3.55119e-12	NAC domain-containing protein, putative
comp12861_c0_seq1	1303	1.25278	0	glutathione-S-transferase 2
comp14522_c0_seq1	758	1.64541	1.3599e-07	conserved hypothetical protein
comp11570_c0_seq1	597	6.29468	3.77072e-19	No hit in NR database
comp22154_c0_seq1	503	1.20849	7.88893e-06	putative 60S ribosomal protein L22
comp25696_c0_seq1	1955	3.09799	5.30604e-215	aspartyl protease
comp15456_c0_seq2	1112	1.92451	0	PREDICTED: non-specific lipid-transfer protein-like protein At2g13820-like
comp23950_c0_seq1	1668	1.03043	5.51769e-65	PREDICTED: probable sarcosine oxidase-like
comp25748_c0_seq1	603	1.81108	4.22341e-11	No hit in NR database
comp24737_c0_seq1	1784	1.20036	2.85468e-79	Retinol dehydrogenase
comp28456_c0_seq1	598	2.2018	1.74959e-15	No hit in NR database
comp28462_c0_seq1	741	8.36594	5.47938e-34	No hit in NR database
comp25536_c0_seq1	2820	1.43045	5.56766e-157	PREDICTED: ankyrin repeat domain-containing protein 17-like
comp14124_c0_seq6	2666	2.07396	5.17404e-63	PREDICTED: G-type lectin S-receptor-like serine/threonine-protein kinase RLK1-like
comp10725_c0_seq2	2413	1.32115	9.95003e-26	Probably inactive leucine-rich repeat receptor-like protein kinase
comp29186_c0_seq1	652	1.14065	0.000450928	No hit in NR database
comp7181_c0_seq1	602	1.05014	1.15784e-14	No hit in NR database
comp16304_c0_seq2	948	1.89504	1.74374e-13	PREDICTED: histidine-containing phosphotransfer protein 4
comp6197_c0_seq1	1805	1.32489	2.74352e-42	Xyloglucan 6-xylosyltransferase, putative
comp10398_c0_seq3	2215	4.76569	2.36142e-248	uncharacterized protein LOC100134881
comp5705_c0_seq1	1416	2.40617	9.91925e-272	peroxidase
comp21818_c0_seq2	994	1.72426	4.04034e-12	No hit in NR database
comp29206_c0_seq1	740	1.02743	0.000651924	No hit in NR database
comp17260_c0_seq1	1384	4.59247	3.56507e-98	Glycosyl hydrolase family protein with chitinase insertion domain
comp5607_c1_seq2	2602	2.20135	0	hypothetical protein ARALYDRAFT_493746
comp11539_c0_seq2	2192	3.0019	4.68049e-66	PREDICTED: heat stress transcription factor A-6b
comp12208_c0_seq1	1647	2.68157	0	predicted protein
comp10603_c0_seq1	892	1.01599	3.2666e-05	No hit in NR database
comp18952_c0_seq2	1323	1.09968	3.63754e-16	endonuclease 1
comp18928_c0_seq1	820	1.23085	1.49073e-13	histone
comp21306_c0_seq1	1357	2.59678	1.21334e-287	peroxidase
comp23268_c0_seq1	2283	2.28766	0	PREDICTED: L-ascorbate oxidase homolog
comp25254_c0_seq1	1278	6.5385	1.1124e-237	transcription factor AP2-EREBP
comp18129_c0_seq1	2394	1.13437	3.43524e-123	PREDICTED: NAC domain-containing protein 78-like
comp24127_c0_seq1	3139	1.10226	2.55274e-161	GRAS family transcription factor
comp17833_c0_seq3	1982	7.80071	0	No hit in NR database
comp18863_c0_seq1	884	1.10353	9.70712e-12	predicted protein
comp34842_c0_seq1	270	1.09524	2.44788e-06	No hit in NR database
comp549_c0_seq1	274	1.05907	1.05999e-08	No hit in NR database
comp22850_c0_seq2	1793	1.85966	1.52409e-24	No hit in NR database
comp28737_c0_seq1	210	2.57586	0.000314974	No hit in NR database
comp10155_c0_seq1	379	6.05699	1.88515e-16	No hit in NR database
comp7335_c0_seq1	1249	2.07836	6.57461e-25	hypothetical protein VITISV_019620
comp19914_c0_seq2	1466	2.18596	2.69639e-189	predicted protein
comp21789_c0_seq1	222	1.55162	1.90017e-09	hypothetical protein DICSQDRAFT_73520, partial
comp29161_c0_seq1	717	4.31283	3.87632e-18	No hit in NR database
comp5976_c0_seq1	1766	4.26301	0	hypothetical protein VITISV_035274
comp16731_c0_seq1	440	3.79826	7.14966e-15	gi|161237|gb|AAA63523.1| profilin A
comp24107_c0_seq1	1987	1.11456	4.77432e-148	PREDICTED: TOM1-like protein 2-like
comp13719_c0_seq1	2876	1.59898	1.10231e-144	PREDICTED: cyclic nucleotide-gated ion channel 1-like
comp9341_c0_seq2	2976	1.03852	7.08712e-37	PREDICTED: uncharacterized protein LOC100251719
comp10950_c0_seq1	1343	1.44115	3.44331e-16	PREDICTED: uncharacterized protein LOC100794951
comp16933_c0_seq2	1499	2.42604	1.04323e-35	haloacid dehalogenase-like hydrolase domain-containing protein
comp27446_c0_seq1	1465	3.21713	3.0716e-111	WIZZ
comp13184_c0_seq3	4113	2.12393	2.504e-152	GTP-binding protein alpha subunit, gna, putative
comp21147_c0_seq6	1482	1.00103	2.40783e-11	unnamed protein product
comp12537_c0_seq3	2236	1.1805	2.55733e-20	PREDICTED: heat stress transcription factor A-4a-like
comp21343_c1_seq1	1459	6.48008	3.957e-125	CYP81B2v2
comp21710_c0_seq42	5397	2.30252	0	hypothetical protein SORBIDRAFT_03g025400
comp25150_c0_seq1	1554	2.3717	0	Metalloendoproteinase 1 precursor, putative
comp24904_c0_seq1	3299	1.41388	3.19754e-213	unnamed protein product
comp21492_c0_seq1	416	1.01947	0.000104734	No hit in NR database
comp5654_c0_seq2	736	1.14544	4.28246e-21	unknown
comp23369_c0_seq1	1248	2.18092	0	No hit in NR database
comp11113_c0_seq1	2360	1.08666	7.04202e-33	alpha-amylase
comp22878_c2_seq5	975	1.00633	1.00062e-21	No hit in NR database
comp28348_c0_seq1	744	1.9909	3.76712e-11	No hit in NR database
comp25479_c0_seq1	2041	1.90266	1.70572e-159	unnamed protein product
comp6827_c0_seq2	922	1.92862	1.04118e-27	WRKY transcription factor 19
comp12580_c0_seq1	586	4.0353	1.35e-14	60S ribosomal protein L9
comp24025_c0_seq1	1412	1.06257	7.5279e-134	PREDICTED: pirin-like protein-like
comp27604_c0_seq1	1488	1.05771	1.33543e-18	uncharacterized protein LOC100778672
comp12167_c0_seq6	2623	1.18324	7.38353e-33	PREDICTED: uncharacterized protein LOC100248068
comp24177_c0_seq1	2743	1.82355	0	ATP-binding cassette transporter, putative
comp7679_c0_seq1	1062	2.8955	4.00352e-101	hypothetical protein VITISV_034276
comp24542_c0_seq1	2388	1.80425	1.84767e-164	predicted protein
comp45685_c0_seq1	222	1.43836	9.34044e-05	No hit in NR database
comp26117_c0_seq1	3028	1.98277	7.49427e-219	PREDICTED: uncharacterized protein LOC100262951
comp26287_c0_seq1	1965	1.08342	1.27422e-48	PREDICTED: uncharacterized protein LOC100785363
comp15741_c0_seq1	2038	1.06737	1.30122e-107	predicted protein
comp10905_c0_seq3	1411	4.66115	5.50997e-75	Leucine rich repeat protein
comp7519_c0_seq2	3133	1.4288	1.51629e-55	Lipase
comp25154_c0_seq1	1470	1.14435	1.6373e-56	PREDICTED: delta-1-pyrroline-5-carboxylate synthase
comp14288_c0_seq2	573	6.3352	4.0213e-76	No hit in NR database
comp22747_c0_seq23	1519	2.43482	2.80543e-25	No hit in NR database
comp21421_c0_seq3	607	1.40921	3.93793e-10	60S ribosomal protein L12
comp18786_c0_seq3	1497	1.64952	1.96286e-18	haloacid dehalogenase-like hydrolase domain-containing protein
comp18476_c0_seq4	812	1.67838	1.93513e-23	PREDICTED: uncharacterized protein At1g08160-like
comp24665_c0_seq1	1348	1.03298	5.76685e-52	PREDICTED: abhydrolase domain-containing protein 11
comp15346_c0_seq1	763	1.11107	0	unknown
comp21708_c0_seq3	1075	1.72787	4.75784e-11	No hit in NR database
comp20643_c0_seq1	1468	3.74989	8.29404e-36	PREDICTED: flavanone 7-O-glucoside 2''-O-beta-L-rhamnosyltransferase-like
comp21666_c0_seq4	515	1.83418	1.75104e-06	No hit in NR database
comp4298_c0_seq1	1134	2.66701	2.4229e-22	conserved hypothetical protein
comp22278_c0_seq1	957	1.53911	5.20987e-12	unknown
comp24982_c0_seq1	2494	1.61875	8.45619e-221	PREDICTED: CTP synthase
comp5136_c0_seq1	1763	1.13368	1.23432e-15	predicted protein
comp25339_c0_seq1	1701	2.74212	1.51124e-297	conserved hypothetical protein
comp19866_c0_seq4	632	1.18355	0.000105933	hypothetical protein ARALYDRAFT_492902
comp7089_c0_seq2	2681	1.48138	5.18568e-32	yellow stripe-like protein 3
comp25900_c0_seq1	2339	1.03365	6.98001e-54	PREDICTED: uncharacterized protein LOC100267143
comp28803_c0_seq1	485	1.97362	2.65275e-09	No hit in NR database
comp6672_c0_seq1	1687	1.4846	1.43913e-17	conserved hypothetical protein
comp14784_c0_seq2	803	1.19031	4.6152e-26	unknown
comp20785_c0_seq1	2321	1.26118	3.28773e-24	EDS1-like protein, putative
comp10835_c0_seq1	1541	1.31283	7.39418e-16	PREDICTED: abhydrolase domain-containing protein FAM108C1-like
comp17569_c0_seq4	1176	1.41194	4.19293e-16	PREDICTED: uncharacterized protein LOC100264680
comp5865_c0_seq1	1133	1.98208	2.17938e-84	PREDICTED: protein yippee-like
comp21922_c0_seq3	948	1.42797	3.48258e-12	No hit in NR database
comp22124_c0_seq2	477	1.25394	6.45799e-06	40S ribosomal protein S22
comp6132_c0_seq1	1005	1.47449	7.18293e-213	hypothetical protein FPSE_12147
comp5548_c0_seq2	872	1.02462	2.10556e-12	conserved hypothetical protein
comp24788_c0_seq1	1824	1.03102	7.52822e-53	PREDICTED: uncharacterized protein LOC100258620
comp18080_c0_seq3	1020	1.09655	1.50434e-19	PREDICTED: nuclear transcription factor Y subunit B-8
comp165_c0_seq1	294	2.09602	3.25803e-21	PREDICTED: cysteine-rich receptor-like protein kinase 28-like
comp22169_c0_seq1	605	1.50371	5.4376e-09	40S ribosomal protein S10, putative, partial
comp7223_c0_seq1	325	1.78098	3.29504e-08	unnamed protein product
comp13431_c0_seq2	889	1.07042	7.83338e-14	predicted protein
comp16661_c0_seq4	1810	2.27848	1.06159e-61	hypothetical protein ARALYDRAFT_339621
comp27402_c0_seq1	1448	1.0072	4.81225e-14	PREDICTED: dof zinc finger protein DOF5.4-like
comp25915_c0_seq1	1362	2.26808	1.67628e-120	conserved hypothetical protein
Contig67	881	1.13495	8.40513e-11	PREDICTED: uncharacterized protein LOC100250328
comp24167_c0_seq1	2139	1.48162	1.35479e-179	PREDICTED: UDP-arabinose 4-epimerase 1
comp5284_c0_seq2	1791	1.18433	3.37668e-26	Sialin, putative
comp22681_c0_seq1	989	1.03106	1.12373e-10	No hit in NR database
comp20829_c0_seq1	1382	1.419	2.71153e-10	hypothetical protein AOL_s00043g343
comp7068_c0_seq2	1966	1.18746	1.04495e-18	Disease resistance protein RPS2, putative
comp17834_c0_seq3	922	3.23298	1.4429e-22	PREDICTED: serine/threonine-protein kinase CTR1-like
comp24525_c0_seq1	566	1.6848	5.63744e-46	No hit in NR database
comp5528_c0_seq1	3142	1.22881	4.23202e-31	GRAS family transcription factor
comp13855_c0_seq1	298	3.62317	7.32551e-13	No hit in NR database
comp3844_c0_seq1	205	2.76851	4.71201e-30	No hit in NR database
comp11131_c0_seq2	2380	1.1468	7.93312e-35	predicted protein
comp22506_c0_seq45	2769	1.24832	8.16053e-44	ATP binding protein, putative
comp27953_c0_seq1	1775	3.1156	1.61595e-54	PREDICTED: heparanase-like protein 3
comp32162_c0_seq1	632	1.62412	1.10989e-12	No hit in NR database
comp8810_c0_seq1	694	1.26552	7.31964e-05	PREDICTED: uncharacterized protein LOC100796486
comp29520_c0_seq1	1171	4.13045	1.25813e-30	unknown
comp26892_c0_seq1	3529	2.12668	6.85089e-151	unnamed protein product
comp6777_c0_seq1	1162	1.90971	8.21078e-87	PREDICTED: leucine-rich repeat extensin-like protein 6-like
comp19737_c0_seq3	1508	2.12841	2.93707e-50	PREDICTED: auxin-induced protein 5NG4
comp27382_c0_seq1	584	2.8124	1.52134e-32	unknown
comp26751_c0_seq1	1616	1.1951	2.16234e-39	Nicotiana tabacum ORF
comp6340_c0_seq1	704	1.85845	6.0029e-40	No hit in NR database
comp22142_c1_seq1	333	2.55772	5.93558e-34	No hit in NR database
comp27994_c0_seq1	430	1.01599	3.2666e-05	No hit in NR database
comp23460_c0_seq1	2078	1.75288	0	sucrose/proton-symporter
comp26989_c0_seq1	1699	4.79503	2.59304e-203	cytochrome P450, putative
comp7761_c0_seq1	2121	2.5714	2.99321e-46	PREDICTED: uncharacterized protein LOC100241980
comp16329_c0_seq2	448	1.8588	1.03152e-07	No hit in NR database
comp26655_c0_seq1	788	1.21871	2.44118e-05	PREDICTED: transcription factor UPBEAT1-like
comp29478_c0_seq1	572	1.65548	1.10875e-24	No hit in NR database
comp8800_c0_seq1	1422	1.92507	1.24036e-182	fagopyritol synthase 1
comp24427_c0_seq1	1681	1.82219	0	PREDICTED: GDSL esterase/lipase At1g74460-like
comp23162_c0_seq1	1398	2.80535	0	predicted protein
comp20167_c0_seq1	2131	1.18317	1.84395e-27	PREDICTED: nuclear transcription factor Y subunit A-1-like
comp16865_c1_seq1	989	2.37694	0	gi|167323|gb|AAA33055.1| 5' start site is putative; putative
Contig95	5238	1.8088	1.51133e-262	PREDICTED: ABC transporter C family member 3-like
comp25836_c0_seq1	1132	1.341	1.23768e-32	Dof-domain transcription factor protein
comp5666_c0_seq1	665	4.27313	1.84268e-294	predicted protein
comp10613_c0_seq2	1212	1.63476	2.05336e-24	hypothetical protein VITISV_026093
comp25649_c0_seq1	850	1.54402	1.78009e-49	thaumatin like protein
comp23533_c0_seq1	980	2.03154	3.05563e-260	microsomal glutathione s-transferase, putative

## Sheet: Downregulated genes
Table S4 Genes downregulated in basal roots after exposure to Al for 6 h.
Contig Name	Transcript length (bp)	log2(Fold change)	q-value	Annotation
comp26077_c0_seq1	2615	-1.57423	8.87045e-104	PREDICTED: microtubule-associated protein SPIRAL2-like
comp10679_c0_seq1	1242	-1.13248	4.08663e-09	2-oxoglutarate-dependent dioxygenase
comp24254_c0_seq1	462	-6.00156	1.78221e-135	No hit in NR database
comp23037_c4_seq1	480	-3.47795	0	No hit in NR database
comp11626_c0_seq1	2697	-1.20521	1.20801e-21	predicted protein
comp24150_c0_seq1	772	-2.0014	6.84597e-40	No hit in NR database
comp26337_c0_seq1	815	-8.11588	1.24426e-171	PREDICTED: uncharacterized protein LOC100260660
comp27957_c0_seq1	1172	-1.08634	9.23055e-10	conserved hypothetical protein
comp6906_c0_seq1	1130	-1.13066	9.0402e-10	PREDICTED: D-tyrosyl-tRNA(Tyr) deacylase-like
comp26448_c0_seq1	782	-1.05857	0.000188189	unnamed protein product
comp11074_c0_seq2	2126	-1.8428	1.65549e-21	hypothetical protein MTR_4g106730
comp18899_c0_seq13	5441	-1.386	2.15198e-56	PREDICTED: ABC transporter C family member 9-like
comp26533_c0_seq1	1158	-6.04252	1.45215e-31	predicted protein
comp21514_c0_seq1	3513	-1.02401	5.53733e-296	ATP binding protein, putative
comp7565_c0_seq1	2254	-1.74466	1.39557e-30	hypothetical protein VITISV_004910
comp8535_c0_seq2	1552	-1.42102	1.82113e-60	squalene synthase
comp27005_c0_seq1	893	-1.12221	2.02834e-14	PREDICTED: uncharacterized protein LOC100246973
comp17556_c0_seq1	2047	-1.48575	3.89571e-21	predicted protein
comp5881_c0_seq1	3153	-1.14187	1.09854e-95	PREDICTED: potassium channel AKT1-like
comp17256_c0_seq1	229	-1.10671	3.66029e-10	No hit in NR database
comp27103_c0_seq1	2554	-1.26357	2.17664e-42	PREDICTED: tRNA wybutosine-synthesizing protein 1 homolog
comp25212_c0_seq1	973	-1.04896	6.64525e-39	PREDICTED: high mobility group B protein 7-like
comp5186_c0_seq1	5146	-1.12579	3.40449e-45	PREDICTED: nuclear pore complex protein Nup155-like
comp25008_c0_seq1	1102	-2.06874	6.92575e-106	Zeamatin precursor, putative
comp12272_c0_seq1	2236	-1.35283	1.35375e-60	PREDICTED: aspartokinase 1, chloroplastic-like
comp11612_c0_seq1	2113	-1.2691	1.11202e-31	cyclin A
comp36680_c0_seq1	465	-1.53961	0.000128169	No hit in NR database
comp24934_c0_seq1	1591	-1.96421	3.3385e-162	Caldesmon, putative
comp21454_c0_seq4	4832	-1.05976	1.80111e-111	PREDICTED: probable inactive leucine-rich repeat receptor-like protein kinase At3g03770-like
comp22384_c0_seq16	2430	-5.08473	1.64692e-141	structural constituent of cell wall, putative
comp26104_c0_seq1	3221	-1.32747	1.71504e-71	PREDICTED: lon protease homolog 1, mitochondrial-like
comp23641_c0_seq1	920	-1.82181	2.35178e-212	uncharacterized protein LOC100811654
comp22650_c0_seq1	2026	-2.6844	0	PREDICTED: probable inorganic phosphate transporter 1-7-like
comp24799_c0_seq1	1663	-1.33741	2.42067e-107	PREDICTED: aspartate-semialdehyde dehydrogenase-like
comp10511_c0_seq1	992	-2.25703	1.07892e-14	unnamed protein product
comp23340_c0_seq1	1499	-2.18675	0	PREDICTED: 1-aminocyclopropane-1-carboxylate oxidase 5
comp14744_c0_seq2	2174	-1.0367	4.81805e-129	chaperonin containing t-complex protein 1, alpha subunit, tcpa, putative
comp19788_c0_seq1	437	-1.65295	7.27458e-05	No hit in NR database
comp11634_c0_seq1	1755	-2.46853	1.98574e-45	PREDICTED: aluminum-activated malate transporter 10
comp27725_c0_seq1	1280	-1.25011	1.8847e-21	unnamed protein product
comp11747_c0_seq1	3351	-1.96876	6.48339e-55	predicted protein
comp27525_c0_seq1	1988	-1.11537	8.41875e-24	predicted protein
comp15430_c0_seq1	1215	-1.07582	0	60S ribosomal protein l9
comp26507_c0_seq1	3055	-2.05188	7.54886e-134	PREDICTED: scarecrow-like protein 28
comp22215_c0_seq3	1533	-2.34492	1.14237e-40	PREDICTED: auxin-induced protein 5NG4-like
comp26692_c0_seq1	1137	-3.03108	1.7312e-78	PREDICTED: uncharacterized protein LOC100267467
comp5838_c0_seq1	1230	-1.31893	6.83852e-271	60S ribosomal protein L7a, putative
comp20611_c0_seq2	2317	-1.04208	8.85933e-29	PREDICTED: uncharacterized protein LOC100251511
comp27986_c0_seq1	1744	-1.28921	4.86733e-14	predicted protein
comp5744_c0_seq1	1058	-1.09902	4.84713e-162	60S ribosomal protein L6, putative
comp28577_c0_seq1	343	-2.0091	0.000126132	No hit in NR database
comp28478_c0_seq1	1062	-5.56369	6.16139e-34	PREDICTED: uncharacterized protein LOC100242840
comp23599_c0_seq1	1321	-1.16587	3.69933e-200	unnamed protein product
comp5813_c0_seq1	2296	-1.80153	0	PREDICTED: probable nucleolar protein 5-2-like
comp7661_c0_seq1	921	-1.61915	2.04537e-14	No hit in NR database
comp9864_c0_seq2	1483	-1.02891	1.12043e-37	VDAC3.1
comp10354_c0_seq1	1374	-1.04974	1.77876e-09	unnamed protein product
comp5748_c0_seq1	316	-4.6639	0	No hit in NR database
comp12628_c0_seq2	893	-1.47399	9.8281e-231	glycine-rich RNA-binding protein 4
comp23185_c0_seq1	879	-1.09035	1.9032e-225	YGL102C-like protein
comp5850_c0_seq1	796	-1.47743	9.18105e-126	No hit in NR database
comp5512_c0_seq1	1227	-1.1913	9.82088e-30	methylenetetrahydrofolate dehydrogenase, putative
comp25927_c0_seq1	1022	-2.38761	6.2408e-55	cyclin-dependent protein kinase, putative
comp24493_c0_seq1	1095	-3.32303	0	predicted protein
comp20791_c0_seq2	1865	-1.05958	3.81312e-29	PREDICTED: 3-ketoacyl-CoA synthase 4-like
comp45042_c0_seq1	207	-1.43652	5.93221e-06	No hit in NR database
comp28469_c0_seq1	1236	-1.0091	1.82014e-06	predicted protein
comp19300_c0_seq1	2573	-2.02928	1.87794e-31	unnamed protein product
comp6583_c0_seq2	670	-1.44015	9.21002e-11	PREDICTED: uncharacterized protein LOC100780040
comp24803_c0_seq1	1384	-1.28467	5.6113e-71	PREDICTED: 50S ribosomal protein L4-like
comp21047_c0_seq10	1308	-1.11452	1.79627e-56	Serine/threonine-protein kinase, putative
comp30506_c0_seq1	675	-1.00258	3.29646e-17	No hit in NR database
comp22732_c0_seq2	1028	-1.0091	1.82014e-06	putative chloroplast chlorophyll a/b-binding protein
comp17763_c0_seq2	1020	-1.07236	0	40S ribosomal protein S16
comp16794_c0_seq1	363	-1.36818	0.000196614	hypothetical protein
comp15522_c0_seq4	3997	-1.72182	3.56185e-66	predicted protein
comp7174_c0_seq1	2562	-1.44392	1.71087e-31	chloroplast transketolase
comp7786_c0_seq1	1822	-1.02962	3.11997e-28	hypothetical protein VITISV_015453
comp20326_c0_seq3	2141	-2.42605	4.50162e-34	PREDICTED: exonuclease 1-like
comp26462_c0_seq1	2596	-1.01258	4.36441e-32	PREDICTED: inactive leucine-rich repeat receptor-like serine/threonine-protein kinase At1g60630-like
comp10037_c0_seq1	3237	-1.49595	3.70685e-57	unnamed protein product
comp45140_c0_seq1	221	-1.25302	5.22936e-08	No hit in NR database
comp10581_c0_seq1	2297	-3.47697	1.09556e-65	PERK1-like protein kinase
comp21549_c0_seq1	1392	-1.46429	5.25372e-18	PREDICTED: uncharacterized protein LOC100257723 isoform 1
comp15388_c0_seq2	1070	-1.77751	9.98746e-19	unnamed protein product
comp7348_c0_seq1	2345	-1.48684	4.8189e-24	PREDICTED: probable leucine-rich repeat receptor-like protein kinase At1g68400-like
comp23158_c0_seq1	856	-1.06426	5.09119e-243	60S ribosomal protein L31, putative
comp25386_c0_seq1	2431	-1.05885	2.21783e-77	PREDICTED: pentatricopeptide repeat-containing protein At3g02490, mitochondrial-like
comp25164_c0_seq1	2154	-1.40892	8.23946e-73	predicted protein
comp8755_c0_seq1	4541	-1.13519	2.02377e-53	unnamed protein product
comp5171_c0_seq2	1795	-1.14272	1.14506e-24	PREDICTED: methyltransferase-like protein 17, mitochondrial
comp25655_c0_seq1	973	-1.56647	1.19929e-58	predicted protein
comp25729_c0_seq1	2251	-1.20281	9.525e-49	PREDICTED: cytochrome P450 76C4
comp14922_c0_seq1	1798	-1.08369	2.88173e-44	tubulin beta-5 chain
comp25264_c0_seq1	899	-1.68419	9.82918e-57	PREDICTED: uncharacterized protein LOC100250100
comp19427_c0_seq1	413	-3.42414	8.63897e-13	No hit in NR database
comp25838_c0_seq1	2317	-3.01277	5.80621e-132	PREDICTED: COBRA-like protein 7
comp21531_c0_seq2	327	-1.00356	1.11685e-87	hypothetical protein ZEAMMB73_305610
comp6740_c0_seq2	1211	-1.37167	1.5552e-08	No hit in NR database
comp5993_c0_seq1	3473	-6.45618	3.98228e-244	autoinhibited H+ ATPase
comp24644_c0_seq1	2506	-1.10274	9.35612e-110	PREDICTED: probable polygalacturonase non-catalytic subunit JP630-like
comp23282_c0_seq1	3952	-1.45413	0	PREDICTED: LOW QUALITY PROTEIN: cellulose synthase A catalytic subunit 1 [UDP-forming]-like
comp10014_c0_seq1	6918	-1.93371	1.38535e-166	unnamed protein product
comp8945_c0_seq2	2249	-1.58874	6.54729e-42	PREDICTED: protein VERNALIZATION INSENSITIVE 3-like
comp15537_c0_seq4	1995	-1.06178	2.85668e-21	predicted protein
comp23949_c0_seq1	872	-2.18888	8.408e-87	conserved hypothetical protein
comp18861_c0_seq3	2571	-1.38085	1.95112e-24	unnamed protein product
comp24763_c0_seq1	1472	-1.22462	9.99555e-69	predicted protein
comp26471_c0_seq1	222	-4.01659	1.26256e-81	No hit in NR database
comp9005_c0_seq1	318	-1.73702	1.5196e-14	No hit in NR database
comp19014_c0_seq2	1967	-1.46759	1.23082e-26	PREDICTED: pentatricopeptide repeat-containing protein At3g13160, mitochondrial-like
comp25248_c0_seq1	1872	-3.99007	0	PREDICTED: farnesylcysteine lyase-like
comp5864_c0_seq1	2661	-1.38429	5.50623e-76	DNA gyrase subunit B, putative
comp15749_c1_seq1	3474	-1.13463	2.50129e-19	unnamed protein product
comp21962_c0_seq1	644	-4.72879	0	No hit in NR database
comp23531_c0_seq1	752	-1.2829	3.4072e-94	60S ribosomal protein L35aA
comp20883_c0_seq1	1683	-1.28538	1.76997e-39	PREDICTED: hydroxycinnamoyl-Coenzyme A shikimate/quinate hydroxycinnamoyltransferase
comp12716_c0_seq2	2012	-1.92115	1.8519e-35	flavonoid 3'-hydroxylase, partial
comp18665_c0_seq1	1057	-1.14155	2.80059e-11	unknown
comp25129_c0_seq1	1096	-1.0841	4.55712e-39	PREDICTED: uncharacterized protein LOC100810007
comp5803_c0_seq1	2377	-1.29122	1.51888e-263	PREDICTED: glucomannan 4-beta-mannosyltransferase 2
comp6829_c0_seq1	1186	-1.54515	2.05097e-11	molybdopterin cofactor synthesis protein A, putative
comp23863_c0_seq1	2061	-1.78462	1.79511e-151	unnamed protein product
comp5359_c0_seq1	3236	-1.0202	9.73474e-21	PREDICTED: U-box domain-containing protein 6-like
comp27973_c0_seq1	917	-1.17683	9.99924e-09	unknown
comp11184_c0_seq2	1549	-1.20435	1.37934e-16	predicted protein
comp21989_c0_seq3	980	-1.03545	0	uncharacterized protein LOC100499922
comp6974_c0_seq1	1436	-7.98638	3.19214e-106	PREDICTED: jasmonate O-methyltransferase
comp22001_c0_seq1	2036	-1.01221	8.84475e-281	EBP1
comp25920_c0_seq1	1088	-1.28734	1.9645e-31	unknown
comp23845_c0_seq1	4130	-1.6006	8.99934e-273	hypothetical protein
comp9325_c0_seq1	2219	-1.18137	3.63334e-23	unnamed protein product
comp11596_c0_seq1	2864	-1.1676	2.98093e-17	rhamnose synthase
comp15715_c0_seq1	525	-3.68435	0	No hit in NR database
comp5235_c0_seq1	2278	-1.37833	9.72212e-64	PREDICTED: protein WEAK CHLOROPLAST MOVEMENT UNDER BLUE LIGHT 1-like
comp27556_c0_seq1	3220	-2.51094	8.72256e-101	predicted protein
comp6958_c0_seq1	791	-3.63359	1.55691e-22	C2 domain-containing protein
comp32570_c0_seq1	443	-4.09656	3.1379e-15	predicted protein
comp27739_c0_seq1	1757	-1.22129	1.33795e-17	PREDICTED: 31 kDa ribonucleoprotein, chloroplastic
comp8162_c0_seq1	1111	-1.961	8.01978e-25	transcription factor, putative
comp46131_c0_seq1	540	-1.78735	1.9209e-29	No hit in NR database
comp35815_c0_seq1	233	-1.21855	1.74083e-06	No hit in NR database
comp22561_c0_seq15	4625	-1.03557	4.97232e-61	PREDICTED: helicase SKI2W-like
comp23226_c0_seq1	850	-1.02555	2.1069e-194	unknown
comp25699_c0_seq1	1070	-1.03031	4.54173e-22	unknown
comp20686_c0_seq1	3956	-1.55774	5.24779e-79	Cellulose synthase A catalytic subunit 3 [UDP-forming], putative
comp27612_c0_seq1	774	-1.85896	1.6507e-15	No hit in NR database
comp27430_c0_seq1	593	-1.08476	1.26669e-06	hypothetical protein VITISV_023174
comp26280_c0_seq1	2403	-2.96591	5.11074e-228	PREDICTED: polyadenylate-binding protein 2-like
comp22541_c0_seq3	2763	-1.11005	2.88719e-77	ribosome biogenesis protein bop1, putative
comp23730_c0_seq1	1169	-1.12102	3.18847e-124	Protein P21, putative
comp6181_c0_seq1	1405	-1.44312	1.29943e-54	PREDICTED: uncharacterized protein LOC100267469
comp26017_c0_seq1	3528	-1.39921	7.57693e-78	unnamed protein product
comp28155_c0_seq1	2101	-1.47394	1.53356e-23	PREDICTED: DEAD-box ATP-dependent RNA helicase 22
comp26467_c0_seq1	1426	-9.21245	2.0499e-215	N-acetyltransferase, putative
comp5145_c0_seq1	2220	-1.12904	4.58971e-25	hmg-CoA reductase, putative
comp5840_c0_seq1	1015	-1.47415	4.75212e-198	PREDICTED: 60S ribosomal protein L24-like
comp23267_c0_seq1	2598	-2.18531	0	unnamed protein product
comp6208_c0_seq1	3890	-1.15394	1.68244e-94	predicted protein
comp7136_c0_seq1	1370	-4.76932	1.96719e-62	hypothetical protein ARALYDRAFT_898182
comp8349_c0_seq1	3010	-5.42805	1.22522e-231	PREDICTED: probable receptor-like protein kinase At5g61350
comp10787_c0_seq1	1904	-1.10362	9.87334e-10	1-aminocyclopropane-1-carboxylate synthase
comp11433_c0_seq1	2515	-1.17078	1.81764e-17	PREDICTED: uncharacterized protein LOC100245548
comp21552_c1_seq1	1312	-1.37118	6.12725e-259	predicted protein
comp19105_c0_seq4	2561	-1.33633	8.32361e-25	predicted protein
comp7185_c0_seq1	2019	-5.26576	7.73786e-117	PREDICTED: proline-rich receptor-like protein kinase PERK1-like isoform 2
comp5104_c0_seq2	2015	-1.28311	3.00625e-34	PREDICTED: uncharacterized sodium-dependent transporter yocS-like, partial
comp15297_c0_seq1	1557	-2.93802	2.83887e-65	PREDICTED: UDP-glycosyltransferase 87A1-like
comp7722_c0_seq2	1885	-1.58877	3.86105e-42	PREDICTED: probable beta-1,3-galactosyltransferase 2-like isoform 1
comp26935_c0_seq1	2095	-1.2915	6.8973e-46	predicted protein
comp27786_c0_seq1	1939	-2.17902	4.97431e-49	cytochrome P450
comp27134_c0_seq1	1300	-2.30608	2.72231e-22	PREDICTED: glutelin type-A 2-like
comp7778_c0_seq1	1659	-1.21742	4.93807e-37	PREDICTED: tRNA (guanine-N(7)-)-methyltransferase subunit WDR4-like
comp23371_c0_seq1	1898	-1.17785	3.65299e-253	predicted protein
comp5819_c0_seq1	1202	-2.00256	0	uncharacterized protein LOC100306132
comp5545_c0_seq1	2767	-1.42892	1.75692e-33	PREDICTED: TPR repeat-containing thioredoxin TTL1-like
comp27503_c0_seq3	1760	-1.10531	6.27638e-09	micronuclear linker histone polyprotein, putative
comp24978_c0_seq1	516	-1.26508	5.22236e-25	hypothetical protein THAOC_25570
comp19220_c0_seq1	1671	-1.42029	6.44996e-17	PREDICTED: HVA22-like protein i
comp26857_c0_seq1	1498	-3.16016	3.99997e-120	PREDICTED: 31 kDa ribonucleoprotein, chloroplastic isoform 1
comp10625_c0_seq4	1978	-1.27137	2.09523e-21	PREDICTED: zinc finger CCCH domain-containing protein 37
comp17102_c0_seq1	1699	-2.84602	1.4669e-78	actin
comp28690_c0_seq1	2616	-1.49044	2.47955e-20	predicted protein
comp28715_c0_seq1	1357	-1.36161	1.78773e-09	PREDICTED: uncharacterized protein LOC100267532
comp5542_c0_seq1	801	-4.07519	4.18712e-29	GTPase activator ARF, partial
comp22419_c0_seq2	1901	-1.47964	1.65434e-275	predicted protein
comp5488_c0_seq1	2674	-1.0214	2.49687e-23	phosphoribosylaminoimidazole carboxylase atpase-subunit, putative
comp26722_c0_seq1	2629	-1.35055	2.88426e-56	PREDICTED: protein PROLIFERA
comp17158_c0_seq1	206	-1.53635	0.00021722	No hit in NR database
comp18806_c0_seq4	1574	-2.07577	9.99286e-86	predicted protein
comp23808_c0_seq1	659	-4.60622	0	uncharacterized protein LOC100306442 precursor
comp19803_c0_seq2	3730	-1.44261	2.44841e-35	PREDICTED: uncharacterized protein LOC100253105
comp22622_c0_seq3	1970	-3.03125	0	hypothetical protein
comp17948_c1_seq3	2096	-1.04426	3.3423e-50	unnamed protein product
comp7157_c0_seq2	2008	-1.40643	3.29614e-28	PREDICTED: probable S-acyltransferase At4g01730
comp5836_c0_seq1	753	-1.91949	9.76144e-52	No hit in NR database
comp27935_c0_seq1	1009	-6.13838	1.2845e-33	conserved hypothetical protein
comp3979_c0_seq1	240	-1.24614	0.000255704	No hit in NR database
comp17892_c0_seq3	1335	-8.58653	2.66848e-38	PREDICTED: jasmonate O-methyltransferase
comp22094_c0_seq9	3092	-2.32947	3.04993e-118	hypothetical protein
comp23810_c0_seq1	836	-1.59152	1.9671e-130	PREDICTED: H/ACA ribonucleoprotein complex subunit 2-like protein
comp29358_c0_seq1	301	-1.72531	8.94197e-05	No hit in NR database
comp15217_c0_seq1	6338	-1.62086	1.404e-115	PREDICTED: DNA-directed RNA polymerase I subunit RPA1-like
comp20300_c1_seq1	1089	-2.96993	1.14736e-36	hypothetical protein TRIATDRAFT_255346
comp25269_c0_seq1	1257	-1.23743	1.15453e-72	hypothetical protein VITISV_023352
comp19222_c0_seq1	2408	-1.18495	1.8353e-30	conserved hypothetical protein
comp23647_c0_seq1	2529	-1.76784	0	PREDICTED: heat shock 70 kDa protein, mitochondrial-like
comp10670_c0_seq2	3486	-1.09921	2.67722e-24	PREDICTED: 125 kDa kinesin-related protein
comp22843_c0_seq10	825	-7.95161	1.30002e-26	predicted protein
comp22029_c0_seq1	1529	-1.19541	8.08879e-25	PREDICTED: WD repeat-containing protein 89 homolog
comp24377_c0_seq1	854	-1.10903	6.98877e-46	predicted protein
comp24202_c0_seq1	2471	-1.39919	9.38356e-231	PREDICTED: ruBisCO large subunit-binding protein subunit alpha, chloroplastic-like
comp12849_c0_seq2	1259	-1.27534	0	PREDICTED: aquaporin PIP2-7
comp28138_c0_seq1	1150	-7.08591	1.57397e-61	predicted protein
comp5943_c0_seq1	2353	-1.03421	2.38667e-57	white-brown-complex ABC transporter family
comp21036_c1_seq1	477	-1.34167	7.40029e-05	No hit in NR database
comp26699_c0_seq1	1643	-1.03051	1.63996e-24	PREDICTED: lysM domain-containing GPI-anchored protein 1
comp22318_c0_seq25	2929	-1.02867	3.55715e-15	ATP binding protein, putative
comp15787_c0_seq2	2125	-1.12543	4.41904e-51	unnamed protein product
comp18897_c0_seq6	1758	-1.12305	5.7493e-22	polynucleotide kinase- 3'-phosphatase, putative
comp24501_c0_seq1	2799	-1.93003	0	ribosomal RNA methyltransferase, putative
comp20958_c0_seq21	4526	-1.40161	2.7187e-58	hypothetical protein SORBIDRAFT_01g008900
comp16925_c0_seq1	1582	-1.0091	1.65821e-10	unnamed protein product
comp6259_c0_seq1	2843	-1.05545	1.8089e-82	PREDICTED: protein TOC75-3, chloroplastic-like
comp18684_c0_seq1	1895	-3.52935	1.59165e-42	root-specific metal transporter
comp7113_c0_seq2	2244	-1.53228	2.11793e-35	brca1 associated ring domain, putative
comp24805_c0_seq1	779	-3.49452	4.10536e-139	Pistil-specific extensin-like protein
comp18989_c0_seq6	2536	-1.77463	1.70009e-26	PREDICTED: uncharacterized protein LOC100267248
comp17990_c0_seq1	3957	-1.01515	1.14332e-181	PREDICTED: leucyl-tRNA synthetase, cytoplasmic-like
comp22904_c0_seq18	681	-3.31445	0	No hit in NR database
comp25949_c0_seq1	2201	-1.34458	1.81215e-70	chaperonin-60kD, ch60, putative
comp6043_c0_seq1	734	-2.0091	5.13312e-13	S-adenosylmethionine:2-demethylmenaquinone methyltransferase-like protein
comp26769_c0_seq1	2709	-1.62617	8.85522e-76	ubiquitin-protein ligase, putative
comp3856_c0_seq1	412	-1.20764	7.34014e-22	No hit in NR database
comp17684_c0_seq1	294	-1.87159	0.000114383	No hit in NR database
comp27131_c0_seq1	821	-3.17401	4.75614e-51	bifunctional inhibitor/lipid transfer protein/seed storage protein-like protein
comp23988_c0_seq1	2327	-1.72736	1.52134e-241	PREDICTED: fasciclin-like arabinogalactan protein 17
comp26690_c0_seq1	1247	-1.17438	2.03162e-19	PREDICTED: F-box/kelch-repeat protein At1g80440
comp23382_c0_seq1	1264	-1.10922	0	short chain alcohol dehydrogenase, putative
comp26852_c0_seq1	1402	-4.92199	5.76174e-167	predicted protein
comp24919_c0_seq1	1940	-1.01794	1.75619e-75	putative glutamine synthase 2
comp5636_c0_seq1	2142	-1.08927	1.13864e-85	PREDICTED: uncharacterized protein LOC100798810
comp28366_c0_seq1	722	-2.41349	1.08389e-12	No hit in NR database
comp24538_c0_seq1	910	-1.36221	1.53863e-37	hypothetical protein VITISV_017367
comp30392_c0_seq1	875	-1.8143	2.6914e-62	No hit in NR database
comp29329_c0_seq1	347	-1.91436	1.35668e-22	No hit in NR database
comp5859_c0_seq1	1791	-1.04089	4.90357e-46	bubr1, putative
comp34820_c0_seq1	396	-1.49097	4.75189e-12	No hit in NR database
comp26505_c0_seq1	1390	-1.06579	3.7521e-23	binding protein
comp23309_c0_seq1	2265	-1.82345	0	PREDICTED: H/ACA ribonucleoprotein complex subunit 4
comp6015_c0_seq2	2838	-1.24714	4.24574e-87	PREDICTED: pentatricopeptide repeat-containing protein At2g37230
comp27909_c0_seq1	865	-1.34428	1.50566e-10	Succinate dehydrogenase
comp23476_c0_seq1	1237	-1.66113	0	PREDICTED: rRNA 2'-O-methyltransferase fibrillarin 1-like
comp6739_c0_seq1	2281	-1.42687	2.13617e-69	PREDICTED: U3 small nucleolar RNA-associated protein 6 homolog
comp27797_c0_seq1	3498	-1.61066	1.1312e-34	PREDICTED: uncharacterized protein LOC100246258
comp23112_c0_seq1	742	-1.10604	1.86611e-66	hypothetical protein ARALYDRAFT_911650
comp27762_c0_seq1	3426	-2.2223	1.56145e-75	PREDICTED: polyribonucleotide nucleotidyltransferase-like
comp14681_c0_seq1	1085	-1.13768	1.8857e-18	PREDICTED: transcription factor bHLH135
comp27263_c0_seq1	1990	-2.38507	3.52677e-89	PREDICTED: U3 small nucleolar RNA-associated protein 15 homolog
comp26186_c0_seq1	3294	-1.68868	3.49376e-96	PREDICTED: DNA gyrase subunit A, chloroplastic/mitochondrial-like
comp24949_c0_seq1	1094	-1.18847	7.73278e-44	PREDICTED: uncharacterized protein At2g39795, mitochondrial
comp15215_c0_seq1	1589	-1.85631	1.67819e-35	PREDICTED: interactor of constitutive active ROPs 1-like isoform 1
comp17560_c0_seq2	4338	-1.75083	7.37022e-45	PREDICTED: DNA mismatch repair protein Msh6-1-like
comp9602_c0_seq1	535	-1.0091	1.56599e-20	No hit in NR database
comp26995_c0_seq1	1282	-1.23461	7.91354e-25	No hit in NR database
comp26444_c0_seq1	2539	-1.81023	4.73221e-117	tRNA-dihydrouridine synthase, putative
comp20390_c0_seq8	9674	-1.15457	2.50167e-53	unnamed protein product
comp28107_c0_seq1	2276	-1.39301	6.89885e-21	hypothetical protein RCOM_0303940
comp26312_c0_seq1	1982	-1.33169	1.35097e-64	unnamed protein product
comp25066_c0_seq1	2971	-1.063	5.40615e-101	PREDICTED: kinesin-3
comp26464_c0_seq1	1785	-1.21782	4.05708e-38	PREDICTED: cytochrome P450 85A
comp26526_c0_seq1	1757	-1.58582	2.9642e-27	PREDICTED: putative clathrin assembly protein At1g25240
comp25585_c0_seq1	1793	-1.05993	7.12772e-42	unnamed protein product
comp21808_c0_seq1	2326	-3.23708	1.3448e-77	PREDICTED: probable inorganic phosphate transporter 1-7-like
comp20870_c0_seq2	2040	-1.33426	6.99741e-14	putative retroelement pol polyprotein
comp6519_c0_seq1	693	-8.1401	4.20658e-174	PREDICTED: uncharacterized protein LOC100260660
comp11770_c0_seq1	598	-1.80653	1.23538e-86	unknown
comp27794_c0_seq1	1491	-1.4166	4.44486e-13	uncharacterized protein LOC100818868 precursor
comp26207_c0_seq1	1281	-1.34379	4.20433e-41	PREDICTED: U3 small nucleolar ribonucleoprotein protein IMP4
comp27733_c0_seq1	1087	-3.0091	8.18927e-21	Ntdin
comp15534_c0_seq1	1680	-1.1063	6.35001e-47	conserved hypothetical protein
comp21853_c0_seq17	4609	-1.21555	1.16626e-29	PREDICTED: probable ATP-dependent RNA helicase DHX36-like
comp20462_c0_seq8	4831	-1.04161	3.74575e-29	PREDICTED: pleiotropic drug resistance protein 3-like
comp14361_c0_seq1	506	-1.31027	9.02774e-05	No hit in NR database
comp23471_c0_seq1	2142	-1.69203	0	hypothetical protein VITISV_038844
comp16836_c0_seq2	2262	-1.15611	2.83912e-29	conserved hypothetical protein
comp7344_c0_seq1	1482	-1.16664	4.30603e-09	PREDICTED: uridylate kinase-like
comp20201_c0_seq2	812	-1.0273	1.10064e-74	histone 2
comp28249_c0_seq1	658	-1.98707	2.75152e-14	unknown
comp25835_c0_seq1	2626	-1.02751	1.99731e-43	hypothetical protein
comp9110_c0_seq1	1976	-1.60072	3.85449e-34	FK506-binding protein, putative
comp7815_c0_seq2	2677	-1.25268	5.44979e-36	unnamed protein product
comp27530_c0_seq1	735	-1.79337	1.3485e-17	unnamed protein product
comp24042_c0_seq1	1233	-1.26472	1.9925e-84	PREDICTED: DAG protein, chloroplastic
comp5511_c0_seq2	2025	-1.25568	3.51788e-22	No hit in NR database
comp27500_c0_seq1	1341	-1.09262	1.74478e-14	conserved hypothetical protein
comp5140_c0_seq1	2680	-2.11469	3.72617e-104	chromatin remodeling complex subunit
comp27479_c0_seq1	371	-2.24343	0	No hit in NR database
comp11177_c0_seq2	1789	-1.57277	5.81212e-21	PREDICTED: nicotianamine synthase
comp13546_c0_seq1	417	-2.54515	5.85011e-09	PREDICTED: uncharacterized protein LOC100261846
comp22716_c0_seq8	2968	-4.23792	9.27799e-82	mechanosensitive ion channel domain-containing protein
comp6567_c0_seq1	1061	-2.10307	3.38845e-13	No hit in NR database
comp32836_c0_seq1	508	-1.78016	7.67388e-15	No hit in NR database
comp7516_c0_seq1	4920	-1.4038	1.38876e-125	PREDICTED: DNA topoisomerase 2-like
comp16988_c0_seq1	1937	-1.16164	5.66131e-29	PREDICTED: cyclin-A1-1-like
comp12314_c0_seq1	1053	-1.00368	1.24982e-89	hypothetical protein SORBIDRAFT_06g004770
comp11609_c0_seq1	1779	-1.95465	5.96354e-43	PREDICTED: DEAD-box ATP-dependent RNA helicase 57
comp26162_c0_seq1	1257	-1.08461	1.39819e-30	PREDICTED: protein FAM179B-like
comp6093_c0_seq1	265	-1.15349	9.33428e-05	hypothetical protein OsI_30884
comp21704_c0_seq2	1947	-1.73628	3.34361e-212	hypothetical protein VITISV_035274
comp32787_c0_seq1	367	-1.36161	1.78773e-09	No hit in NR database
comp11979_c0_seq1	2315	-1.55461	3.60048e-75	PREDICTED: adenylosuccinate lyase-like
comp24212_c0_seq1	352	-1.68513	4.3617e-71	uncharacterized protein LOC100777482
comp22638_c0_seq1	2129	-1.27161	1.09503e-121	sesquiterpene synthase, partial
comp27745_c0_seq1	1562	-1.32251	1.34888e-10	PREDICTED: uncharacterized protein LOC100250342
comp15575_c1_seq1	1737	-1.32822	9.20142e-16	PREDICTED: O-glucosyltransferase rumi
comp24478_c0_seq1	2045	-1.57752	8.15503e-138	PREDICTED: uncharacterized protein LOC100782686
comp27482_c0_seq1	1932	-1.1466	4.33815e-19	predicted protein
comp6524_c0_seq1	1188	-3.08832	1.54173e-45	chaperone protein DNAj, putative
comp6169_c0_seq1	1161	-1.1353	6.28332e-54	PREDICTED: delta-1-pyrroline-5-carboxylate synthase
comp25554_c0_seq1	2322	-1.43874	9.86791e-101	PREDICTED: replication protein A 70 kDa DNA-binding subunit isoform 1
comp25152_c0_seq1	2286	-1.33103	1.52336e-93	predicted protein
comp15942_c0_seq1	886	-1.35339	2.89564e-20	PREDICTED: protein LURP-one-related 4
comp27438_c0_seq1	1419	-1.25206	8.7024e-26	unnamed protein product
comp23193_c0_seq1	1381	-1.69673	0	PREDICTED: histone deacetylase HDT1-like
comp26882_c0_seq1	2543	-1.59015	8.38327e-57	ATP binding protein, putative
comp23600_c0_seq1	1596	-1.03985	5.74004e-197	cinnamoyl-CoA reductase 4
comp15587_c0_seq1	2311	-1.1821	1.58685e-23	unnamed protein product
comp10487_c0_seq2	1616	-1.26886	6.98719e-20	predicted protein
comp25110_c0_seq1	1055	-1.96245	9.6973e-153	structural constituent of cell wall, putative
comp10931_c0_seq1	1872	-1.67137	5.33853e-29	amino acid binding protein, putative
comp28045_c0_seq1	1134	-1.58401	1.87361e-22	conserved hypothetical protein
comp6105_c0_seq1	928	-1.24259	1.01563e-32	No hit in NR database
comp18227_c0_seq1	1424	-1.47842	7.46106e-46	peroxidase
comp7453_c0_seq1	786	-1.45656	7.29788e-09	unknown
comp24531_c0_seq1	1242	-1.21946	1.99297e-51	predicted protein
comp5481_c0_seq1	1701	-1.26171	1.54807e-21	unnamed protein product
comp27357_c0_seq1	1347	-1.08986	1.16724e-15	PREDICTED: protein translocase subunit SecA 1-like
comp23701_c0_seq1	2575	-1.0033	2.30856e-194	PREDICTED: eukaryotic translation initiation factor 3 subunit B
comp22503_c2_seq1	1557	-1.27759	6.50905e-27	predicted protein
comp6365_c0_seq1	1137	-5.95161	1.01647e-29	Auxin-responsive protein IAA20, putative
comp25017_c0_seq1	2258	-1.77552	3.56537e-262	inorganic phosphate transporter
comp12768_c0_seq1	984	-3.63715	0	hypothetical protein ARALYDRAFT_492241
comp28336_c0_seq1	2043	-1.75598	2.1967e-26	predicted protein
comp5297_c0_seq1	1522	-1.74153	5.66742e-65	PREDICTED: DDB1- and CUL4-associated factor 13
comp10945_c0_seq1	1789	-2.26933	2.97259e-51	cytochrome P450, putative
comp5437_c0_seq1	2141	-1.16019	6.74005e-34	PREDICTED: uncharacterized protein LOC100251745
comp7111_c0_seq1	1403	-5.24644	3.00917e-159	peroxidase
comp12916_c0_seq1	870	-1.50539	0	PREDICTED: 60S ribosomal protein L23A-like
comp24301_c0_seq1	1190	-1.36347	2.43972e-93	hypothetical protein MTR_5g028350
comp23523_c0_seq1	1056	-1.38868	5.84325e-287	putative aquaporin TIP3
comp13947_c0_seq1	3871	-2.25512	1.47726e-115	PREDICTED: putative respiratory burst oxidase homolog protein H-like
comp23708_c0_seq1	605	-8.81967	2.42664e-258	PREDICTED: uncharacterized protein LOC100250444
comp26157_c0_seq1	3399	-1.50267	2.04859e-85	PREDICTED: ethylene-insensitive protein 2-like
comp24849_c0_seq1	1715	-1.1706	2.30564e-86	PREDICTED: cyclin-dependent kinase B2-2-like
comp26640_c0_seq1	1837	-1.26211	7.2889e-41	PREDICTED: aspartic proteinase nepenthesin-2
comp10197_c0_seq1	1187	-1.15728	2.1176e-22	PREDICTED: uncharacterized protein LOC100261455
comp24791_c0_seq1	1526	-3.63896	1.68656e-141	PREDICTED: uncharacterized protein LOC100253997
comp7075_c0_seq1	730	-1.63059	3.7421e-07	hypothetical protein
comp27749_c0_seq1	2209	-1.41349	8.08102e-24	conserved hypothetical protein
comp19905_c0_seq2	859	-1.12768	5.26401e-154	predicted protein
comp17757_c0_seq1	1570	-1.75474	6.82049e-69	PREDICTED: pentatricopeptide repeat-containing protein At3g13160, mitochondrial-like
comp9515_c0_seq1	2279	-1.28351	1.11586e-24	PREDICTED: kinesin-like protein KIF22-like
comp6230_c0_seq1	3260	-1.00247	3.4489e-57	PREDICTED: geranylgeranyl diphosphate reductase, chloroplastic
comp21211_c0_seq3	803	-1.17876	5.37119e-66	No hit in NR database
comp11614_c0_seq1	2493	-2.42988	4.35128e-101	predicted protein
comp20260_c0_seq1	1725	-1.41498	1.22001e-131	uncharacterized protein LOC100818868 precursor
comp24730_c0_seq1	959	-5.93747	2.19899e-287	PREDICTED: CASP-like protein At2g38480-like
comp17149_c0_seq3	1166	-2.86824	2.14102e-50	PREDICTED: cucumber peeling cupredoxin-like
comp18508_c0_seq1	4376	-1.13176	1.55555e-23	PREDICTED: probable DEAD-box ATP-dependent RNA helicase 48-like
comp21876_c0_seq3	838	-1.19978	4.72587e-06	PREDICTED: LOB domain-containing protein 36-like, partial
comp27158_c0_seq1	1688	-1.06819	2.07146e-25	PREDICTED: histone acetyltransferase type B catalytic subunit
comp11798_c0_seq1	2067	-1.22077	9.43652e-115	PREDICTED: putative G3BP-like protein-like
comp12319_c0_seq2	412	-1.04201	4.23841e-06	PREDICTED: CTP synthase 1-like isoform 2
comp24950_c0_seq1	1012	-3.62925	1.03883e-65	tonoplast intrinsic protein, putative
comp22047_c0_seq1	2148	-1.27747	1.05584e-92	unknown
comp12694_c0_seq1	917	-1.23243	2.88897e-293	predicted protein
comp8192_c0_seq1	1865	-1.81187	5.56342e-87	PREDICTED: LOW QUALITY PROTEIN: pentatricopeptide repeat-containing protein At1g02370, mitochondrial-like
comp23044_c0_seq3	2620	-1.52041	0	PREDICTED: anaphase-promoting complex subunit cdc20-like
comp13861_c0_seq3	2382	-1.6135	0	Cell elongation protein diminuto, putative
comp24811_c0_seq1	2788	-1.95056	2.06283e-247	PREDICTED: endoplasmin homolog
comp8728_c0_seq1	1944	-1.39429	9.6819e-39	beta-1,3-glucanase
comp28402_c0_seq1	1166	-5.94574	2.11061e-58	PREDICTED: uncharacterized protein LOC100258839
comp16733_c0_seq1	3278	-1.97947	1.86033e-50	receptor protein kinase, putative
comp7371_c0_seq1	2098	-1.17774	2.34329e-14	PREDICTED: calcium-binding mitochondrial carrier protein SCaMC-1-like
comp28485_c0_seq1	1716	-2.2915	4.08134e-23	hypothetical protein VITISV_032192
comp18484_c0_seq3	2978	-1.41821	1.24773e-21	unnamed protein product
comp23237_c0_seq1	1311	-1.3609	0	40S ribosomal protein S2
comp10699_c0_seq3	2784	-1.41859	1.24462e-28	predicted protein
comp25294_c0_seq1	1622	-1.47944	2.26841e-89	PREDICTED: probable protein arginine N-methyltransferase 4.2
comp11543_c0_seq2	2312	-1.37872	1.1851e-38	Protein MSP1, putative
comp22162_c0_seq2	3743	-1.12732	0	protein with unknown function
comp15585_c0_seq1	800	-1.01125	1.6277e-76	hypothetical protein PITG_12299
comp17104_c0_seq2	986	-2.52783	3.35109e-42	No hit in NR database
comp22661_c0_seq1	589	-3.57678	5.29177e-65	No hit in NR database
comp26686_c0_seq1	2141	-1.62198	2.50515e-74	TT12-2 MATE transporter
comp24716_c1_seq1	1401	-1.85186	6.2237e-172	PREDICTED: ribosome production factor 2 homolog
comp26748_c0_seq1	1633	-1.91662	1.83828e-57	PREDICTED: UPF0160 protein MYG1, mitochondrial-like
comp25375_c0_seq1	2366	-1.16733	2.31838e-69	PREDICTED: bifunctional purine biosynthesis protein PurH-like
comp26810_c0_seq1	2921	-1.13692	2.6727e-37	PREDICTED: probable RNA-binding protein 19-like
comp9926_c0_seq1	2981	-1.15067	5.75783e-47	PREDICTED: tubulin--tyrosine ligase-like protein 12-like
comp14529_c0_seq2	576	-1.37167	3.05844e-05	No hit in NR database
comp25057_c0_seq1	2235	-1.00215	3.68125e-62	PREDICTED: root phototropism protein 2
comp27322_c0_seq1	1232	-4.31653	1.04579e-108	Flavonol 4'-sulfotransferase, putative
comp18748_c0_seq2	2667	-1.57405	1.20678e-27	predicted protein
comp7736_c0_seq1	2042	-1.31104	2.35101e-27	hypothetical protein VITISV_021220
comp26838_c0_seq2	2639	-1.51329	5.00122e-61	predicted protein
comp24658_c0_seq1	1146	-1.58019	1.85173e-94	PREDICTED: uncharacterized protein LOC100255290
comp23292_c0_seq1	939	-1.1709	4.04509e-191	60S ribosomal protein L35aA
comp7165_c0_seq1	1532	-1.03419	1.72474e-32	PREDICTED: UPF0160 protein MYG1, mitochondrial-like
comp6450_c0_seq1	1202	-1.08036	8.4803e-08	PREDICTED: uncharacterized protein LOC100252027
comp21207_c0_seq2	2681	-1.06059	6.34024e-132	PREDICTED: nucleolar GTP-binding protein 1-like
comp9993_c0_seq1	1236	-1.03716	3.37824e-23	predicted protein
comp5931_c0_seq1	1454	-1.15426	1.36858e-46	PREDICTED: 50S ribosomal protein L19, chloroplastic-like
comp24009_c0_seq1	566	-1.1509	4.8728e-32	No hit in NR database
comp26561_c0_seq1	1684	-1.64098	1.63249e-60	PREDICTED: uncharacterized protein LOC100261724
comp18881_c0_seq1	2477	-1.56218	2.37612e-27	actin binding protein, putative
Contig85	4543	-1.81223	2.35539e-172	PREDICTED: DNA polymerase V-like
comp27584_c0_seq1	740	-1.64892	2.66973e-22	PREDICTED: uncharacterized protein LOC100399174
comp26833_c0_seq1	1265	-1.23149	1.60766e-09	PREDICTED: GDSL esterase/lipase 7-like
comp27922_c0_seq1	651	-1.9831	3.41691e-12	unknown
comp26557_c0_seq1	2816	-1.30924	3.47645e-66	PREDICTED: kinesin-like protein KIF11-like
comp28136_c0_seq1	1512	-2.28069	1.22391e-21	conserved hypothetical protein
comp44299_c0_seq1	291	-2.52616	7.45309e-24	No hit in NR database
comp25799_c0_seq1	877	-1.16041	1.06971e-11	21 kDa protein precursor, putative
comp27805_c0_seq1	1770	-7.33553	9.02836e-72	F-box and wd40 domain protein, putative
comp23257_c0_seq1	794	-1.09881	1.01943e-211	predicted protein
comp8962_c0_seq1	1430	-1.38236	3.77806e-21	hypothetical protein VITISV_018795
comp10571_c0_seq2	794	-1.29667	9.01771e-15	hypothetical protein MTR_3g109720
comp5725_c0_seq1	1284	-5.19347	0	unnamed protein product
comp14502_c0_seq1	2061	-1.309	2.71723e-19	PREDICTED: pentatricopeptide repeat-containing protein At2g32230, mitochondrial-like
comp14164_c0_seq1	317	-1.61588	2.63198e-42	No hit in NR database
comp18836_c1_seq5	1476	-1.04189	6.55195e-22	unnamed protein product
comp24020_c0_seq1	985	-1.27233	1.07067e-80	PREDICTED: H/ACA ribonucleoprotein complex subunit 2-like protein
comp11119_c0_seq1	1321	-1.06593	6.30013e-20	PREDICTED: uncharacterized protein LOC100261110
comp26641_c0_seq1	1634	-1.57193	3.27198e-49	PREDICTED: protein brittle-1, chloroplastic/amyloplastic isoform 1
comp21589_c0_seq1	1371	-1.10369	4.64929e-91	PREDICTED: ribosome biogenesis regulatory protein homolog
comp6869_c0_seq1	2776	-1.13567	9.33801e-178	conserved hypothetical protein
comp17050_c0_seq3	4231	-1.63964	2.77405e-67	PREDICTED: putative disease resistance protein RGA3
comp21382_c1_seq2	489	-1.32119	8.73183e-60	hydroxycinnamoyl-coenzyme A shikimate/quinate hydroxycinnamoyltransferase 2
comp7139_c0_seq1	2697	-2.27084	1.82341e-55	RecName: Full=Formin-like protein 4; Short=AtFH4; Short=AtFORMIN-4; Flags: Precursor
Contig102	335	-2.62246	2.48082e-253	No hit in NR database
comp22255_c1_seq2	1110	-2.71064	2.48829e-99	predicted protein
comp15312_c0_seq1	3133	-1.47622	2.61717e-55	hypothetical protein VITISV_008038
comp5116_c0_seq1	2851	-1.21537	2.46244e-32	PREDICTED: LOW QUALITY PROTEIN: glucan endo-1,3-beta-glucosidase 3-like
comp5720_c0_seq2	2472	-1.25388	1.39179e-113	PREDICTED: type I inositol-1,4,5-trisphosphate 5-phosphatase CVP2-like
comp25260_c0_seq1	323	-1.88684	0	No hit in NR database
comp22695_c0_seq4	914	-1.21614	2.59562e-10	No hit in NR database
comp25961_c0_seq1	1430	-1.07781	2.33873e-22	predicted protein
comp9934_c1_seq1	1396	-1.51377	2.57884e-24	PREDICTED: histone-lysine N-methyltransferase ATXR6-like
comp25853_c0_seq1	655	-1.19034	6.27643e-15	No hit in NR database
comp21061_c0_seq3	4478	-2.1281	0	cellulose synthase catalytic subunit
comp5644_c0_seq1	801	-1.7024	7.18564e-132	Early nodulin 55-2 precursor, putative
comp25849_c0_seq1	1037	-1.63647	9.11099e-64	PREDICTED: uncharacterized protein LOC100261101
comp5986_c0_seq1	812	-1.15349	1.03245e-06	gi|6979167|gb|AAF34341.1|AF119365_1 latex profilin Hev b 8
comp24074_c0_seq1	957	-1.05007	8.09936e-61	gi|550547|emb|CAA57396.1| ribosomal protein L16
comp25999_c0_seq1	2126	-1.14366	2.16241e-68	Glycerol-3-phosphate transporter, putative
comp23833_c0_seq1	2019	-2.95582	0	sodium/calcium exchanger protein
comp22122_c0_seq13	1959	-1.15415	1.30022e-27	multidrug resistance pump, putative
comp27741_c0_seq2	577	-1.37588	7.41609e-07	No hit in NR database
comp27384_c0_seq1	4024	-1.83635	4.87249e-96	PREDICTED: DNA-directed RNA polymerase I subunit RPA2
comp24784_c0_seq1	1264	-5.02557	0	cationic peroxidase isozyme 40K precursor
comp5400_c0_seq1	1112	-1.29174	6.49832e-10	adenine nucleotide alpha hydrolases-like protein, partial
comp22258_c0_seq1	1180	-5.86237	0	predicted protein
comp25674_c0_seq1	3810	-1.00192	1.16917e-67	PREDICTED: probable importin-7 homolog
comp20544_c0_seq3	865	-1.00515	1.6589e-177	unknown
Contig24	1079	-2.0936	0	hypothetical protein ARALYDRAFT_492241
comp14065_c0_seq1	1835	-1.02353	1.19605e-31	hypothetical protein VITISV_014296
comp11974_c0_seq1	723	-2.63619	1.01931e-81	predicted protein
comp7006_c0_seq1	1240	-1.11762	5.30002e-10	unknown
comp6767_c0_seq1	806	-1.61113	1.9651e-07	uncharacterized protein LOC100500317
comp11705_c0_seq1	6506	-1.26458	3.1052e-56	PREDICTED: uncharacterized protein LOC100248664
comp10640_c0_seq1	2074	-1.35209	1.98586e-21	PREDICTED: uncharacterized protein LOC100252686
comp7847_c0_seq2	1611	-1.60803	6.82828e-33	No hit in NR database
comp11548_c0_seq1	2508	-1.05062	3.98945e-12	hypothetical protein VITISV_040691
comp11507_c0_seq1	1843	-3.54402	9.16663e-50	PREDICTED: type I inositol-1,4,5-trisphosphate 5-phosphatase CVP2-like
comp4385_c0_seq1	1890	-3.57162	2.02365e-62	unnamed protein product
comp13803_c0_seq1	1934	-1.50797	1.55109e-140	Tubulin beta chain
comp20430_c0_seq12	4270	-1.35514	2.45684e-109	PREDICTED: chromosome-associated kinesin KIF4-like
comp25039_c0_seq1	1523	-1.12676	2.539e-40	PREDICTED: pathogenesis-related protein 5
comp23315_c0_seq1	2126	-1.45135	0	nucleolar protein nop56, putative
comp26627_c0_seq1	3340	-1.26462	2.91482e-48	helicase, putative
comp5436_c0_seq2	769	-1.77266	8.70008e-14	AP2/ERF domain-containing transcription factor
comp28345_c0_seq1	705	-1.78282	2.54196e-10	No hit in NR database
comp22234_c0_seq2	582	-3.86907	0	No hit in NR database
comp5367_c0_seq1	1805	-1.51081	1.39116e-43	nitrate transporter2.5
comp24287_c0_seq1	1186	-1.48363	2.98889e-93	CYP
comp27021_c0_seq1	1916	-1.28626	4.00399e-20	hypothetical protein VITISV_007011
comp25477_c0_seq1	1186	-1.37784	4.69791e-46	conserved hypothetical protein
comp27388_c0_seq1	478	-1.95396	1.22455e-08	conserved hypothetical protein
comp27471_c0_seq1	4448	-1.45965	8.09985e-58	PREDICTED: uncharacterized protein LOC100266768
comp5889_c0_seq1	894	-1.07323	4.94301e-17	No hit in NR database
comp5477_c0_seq1	804	-1.21555	1.36835e-23	putative ribulose 1,5 biphosphate carboxylase small subunit percursor
comp5369_c0_seq2	2094	-1.12864	1.73751e-19	white-brown-complex ABC transporter family
comp27090_c0_seq1	296	-1.17416	0.000217144	No hit in NR database
comp16092_c0_seq1	1820	-1.08449	1.06505e-44	PREDICTED: thaumatin-like protein 1-like
comp27191_c0_seq1	1256	-1.16313	9.70503e-16	PREDICTED: ribonuclease H2 subunit A isoform 1
comp5506_c0_seq1	1298	-1.1466	1.53131e-15	PREDICTED: uncharacterized protein LOC100247464
comp22012_c0_seq6	1871	-1.17546	1.55631e-10	UDP-glycosyltransferase 1
comp5775_c0_seq1	3755	-2.49744	0	glycosyl hydrolase family 9
comp12372_c0_seq2	882	-1.16621	5.87748e-50	predicted protein
comp28284_c0_seq1	2114	-1.56462	1.9285e-22	PREDICTED: pentatricopeptide repeat-containing protein At3g48250, chloroplastic-like
comp21929_c0_seq3	6577	-1.53135	3.05387e-80	NBS-LRR type disease resistance protein
comp16606_c0_seq2	1658	-1.59406	6.46497e-19	PREDICTED: uncharacterized protein LOC100248360
comp18995_c0_seq1	411	-2.89931	1.83072e-104	hypothetical protein NEUTE1DRAFT_92020
comp27371_c0_seq1	828	-1.1611	3.94666e-12	thioredoxin H
comp5598_c0_seq2	1920	-1.02974	4.39207e-28	PREDICTED: uncharacterized protein LOC100265113
comp9536_c0_seq1	3143	-1.14203	1.43601e-32	nucleotide binding protein, putative
comp26924_c0_seq1	1597	-1.39829	8.63092e-30	PREDICTED: putative UDP-rhamnose:rhamnosyltransferase 1
comp11509_c0_seq1	6984	-1.05918	1.0031e-31	PREDICTED: DNA polymerase epsilon catalytic subunit A
comp6897_c0_seq1	915	-1.82969	4.01692e-21	No hit in NR database
comp28115_c0_seq1	1266	-1.22793	8.72257e-08	predicted protein
comp24842_c0_seq1	2670	-1.79038	0	Early-responsive to dehydration
comp25771_c0_seq1	827	-1.02691	2.10352e-13	hypothetical protein VITISV_028080
comp9302_c0_seq1	222	-1.35014	2.25141e-05	No hit in NR database
comp11733_c0_seq1	3283	-1.0891	2.76666e-21	PREDICTED: uncharacterized protein LOC100256605
comp9628_c0_seq1	2816	-1.17186	2.20914e-34	PREDICTED: protein STRUBBELIG-RECEPTOR FAMILY 3-like
comp26903_c0_seq1	1098	-1.51023	1.42502e-25	single-strand DNA-binding protein
comp27412_c0_seq1	1980	-1.67313	1.24669e-37	unnamed protein product
comp26406_c0_seq1	2657	-1.44943	7.98371e-57	PREDICTED: probable polyamine oxidase 5-like
comp23437_c0_seq1	856	-1.05586	6.94463e-87	RecName: Full=Cytochrome c
comp22658_c0_seq3	3434	-1.06908	2.30072e-132	predicted protein
comp21012_c0_seq2	4218	-3.71253	1.28794e-96	PREDICTED: type I inositol-1,4,5-trisphosphate 5-phosphatase 12
comp24331_c0_seq1	1565	-2.14544	7.86212e-285	Xyloglucan endotransglucosylase/hydrolase protein 14 precursor, putative
comp23451_c0_seq1	759	-6.13585	0	hypothetical protein SELMODRAFT_405021
comp22767_c0_seq3	883	-1.04104	3.00047e-06	hypothetical protein SERLA73DRAFT_80747
comp23792_c0_seq1	1347	-2.0428	0	tobacco fibrillarin homolog
comp28177_c0_seq1	1473	-1.55398	1.70742e-16	predicted protein
comp24294_c0_seq1	3485	-1.00811	1.53454e-110	aspartokinase-homoserine dehydrogenase
comp8117_c0_seq2	2473	-1.0091	1.96366e-18	predicted protein
comp35139_c0_seq1	207	-1.25344	7.00134e-49	No hit in NR database
comp27336_c0_seq1	2032	-1.55053	2.56172e-34	PREDICTED: uncharacterized protein LOC100241213
comp7179_c0_seq1	1801	-1.64418	3.46544e-17	cyclophilin 40
comp15338_c0_seq1	1718	-1.9021	0	actin
comp5464_c0_seq1	1928	-1.29753	1.43295e-42	PREDICTED: polygalacturonase At1g48100
comp26140_c0_seq1	2731	-1.88555	2.86347e-141	PREDICTED: nucleolar complex protein 3 homolog
comp26300_c0_seq1	2279	-1.30317	2.27154e-54	predicted protein
comp25524_c0_seq1	689	-1.40837	1.65315e-35	No hit in NR database
comp21443_c0_seq3	2542	-1.02956	6.70595e-155	unnamed protein product
comp7129_c0_seq1	1250	-2.11872	2.8955e-19	prolyl 4-hydroxylase
comp17212_c0_seq4	1384	-1.1237	4.11466e-13	PREDICTED: GDSL esterase/lipase 7-like
comp11088_c0_seq2	1302	-1.78543	2.94528e-15	lactate dehydrogenase
comp9791_c0_seq1	2933	-1.19769	5.32482e-46	predicted protein
comp15444_c0_seq3	2367	-1.79046	1.8955e-35	predicted protein
comp27133_c0_seq1	1246	-6.26082	7.40781e-90	predicted protein
comp26569_c0_seq1	2496	-2.04559	1.83719e-108	PREDICTED: ATPase family AAA domain-containing protein 3-B-like
comp26096_c0_seq1	2060	-1.06365	9.6227e-44	PREDICTED: uncharacterized protein LOC100264910
comp22602_c2_seq4	501	-2.0473	0	No hit in NR database
comp5818_c0_seq1	1015	-1.15529	2.57847e-192	60S ribosomal protein L18, putative
comp26204_c0_seq1	2824	-1.61593	6.54652e-120	PREDICTED: DNA (cytosine-5)-methyltransferase CMT3-like
comp26754_c0_seq1	1116	-1.09483	9.55978e-10	PREDICTED: uncharacterized protein LOC100258732
comp10662_c0_seq1	2052	-1.70177	9.25519e-36	hypothetical protein ARALYDRAFT_919470
comp10935_c0_seq1	430	-1.06681	4.96158e-05	CXE carboxylesterase
comp10597_c0_seq1	1313	-1.08006	2.62601e-11	unknown
comp20560_c0_seq2	4225	-1.2765	1.53486e-40	PREDICTED: uncharacterized protein LOC100254633
comp15448_c0_seq2	1629	-1.29794	1.63275e-68	5'-aminoimidazole ribonucleotide synthetase
comp17146_c0_seq2	3113	-1.84526	9.87817e-58	PREDICTED: uncharacterized protein LOC100259414
comp8638_c0_seq1	1407	-1.48149	1.17513e-50	Beta-expansin 3 precursor, putative
comp21360_c0_seq3	3012	-1.26544	1.39173e-35	unnamed protein product
comp23904_c0_seq1	782	-5.00639	0	PREDICTED: lipid transfer-like protein VAS-like
comp7386_c0_seq1	1145	-1.10863	1.04926e-08	PREDICTED: uncharacterized protein LOC100814916
comp23104_c0_seq1	998	-1.05325	0	tonoplast intrinsic protein
comp5380_c0_seq1	1265	-5.29978	7.93049e-65	PREDICTED: ethylene-responsive transcription factor RAP2-11
comp23325_c0_seq1	527	-1.87804	0	neurofilament triplet H1-like protein
comp29083_c0_seq1	723	-1.09467	5.12182e-09	No hit in NR database
comp26009_c0_seq1	779	-1.53635	3.60604e-29	PREDICTED: probable ribosome biogenesis protein RLP24-like
comp27391_c0_seq1	3453	-1.41676	3.74617e-34	unnamed protein product
comp5524_c0_seq1	1158	-1.13973	3.95967e-16	predicted protein
comp17969_c0_seq1	2532	-6.10186	7.68063e-65	unknown
comp24940_c0_seq1	1944	-1.18251	2.26004e-116	PREDICTED: high mobility group B protein 13-like
comp27356_c0_seq1	4406	-1.52702	1.26968e-62	PREDICTED: elongator complex protein 1
comp26648_c0_seq1	1362	-1.6146	7.96645e-23	predicted protein
comp15264_c0_seq3	2083	-1.63009	5.70528e-36	PREDICTED: cytochrome P450 76C4-like
comp20479_c0_seq2	3325	-1.16081	9.91264e-27	alpha-glucosidase, putative
comp28173_c0_seq1	1533	-1.76399	3.08124e-22	conserved hypothetical protein
comp7028_c0_seq1	1999	-1.22689	1.07294e-43	hypothetical protein VITISV_009034
comp12458_c0_seq1	910	-1.01949	1.14716e-32	small nuclear ribonucleoprotein, putative
comp15202_c0_seq4	1742	-1.16885	1.56827e-266	PREDICTED: nucleosome assembly protein 1-like 1-like
comp6150_c0_seq1	2416	-1.07031	1.83767e-54	PREDICTED: ruBisCO large subunit-binding protein subunit beta, chloroplastic
comp5444_c0_seq1	1520	-1.2366	1.98912e-20	PREDICTED: uncharacterized protein LOC100250766
comp19897_c0_seq1	2499	-1.28966	3.12132e-76	ATP binding protein, putative
comp27798_c0_seq1	1117	-5.34538	4.5964e-48	predicted protein
comp14208_c0_seq1	1160	-1.72174	2.32411e-89	PREDICTED: high affinity nitrate transporter 2.4-like
comp6143_c0_seq1	1322	-1.28444	2.15235e-29	No hit in NR database
comp23432_c0_seq1	942	-1.37988	3.39976e-221	predicted protein
comp27653_c0_seq1	828	-1.23389	2.96989e-11	PREDICTED: histone deacetylase complex subunit SAP18
comp22306_c0_seq23	2499	-1.11285	2.32388e-22	PREDICTED: protein TRANSPARENT TESTA 12-like
comp23137_c0_seq1	1281	-1.334	0	PREDICTED: aquaporin TIP1-1
comp22146_c0_seq1	514	-1.66787	1.782e-33	No hit in NR database
comp26171_c0_seq1	1177	-1.86288	2.63637e-29	PREDICTED: transmembrane emp24 domain-containing protein-like
comp25523_c0_seq1	1819	-1.1841	4.50562e-56	PREDICTED: pentatricopeptide repeat-containing protein At1g60770
comp28238_c0_seq1	337	-1.62801	0.000314346	No hit in NR database
comp6411_c0_seq1	999	-1.24614	8.63457e-08	thymidine kinase, putative
comp10126_c0_seq3	1339	-1.68618	5.81114e-49	predicted protein
comp27943_c0_seq1	3672	-1.41856	1.50072e-39	PREDICTED: uncharacterized protein LOC100249019
comp27734_c0_seq1	1706	-3.76042	2.58659e-41	PREDICTED: probable protein kinase At2g41970-like
comp6982_c0_seq1	1893	-8.04802	1.78859e-55	PREDICTED: protein kinase G11A-like
comp24682_c0_seq1	945	-1.08948	2.10043e-49	conserved hypothetical protein
comp24097_c0_seq1	1620	-1.34036	3.47028e-92	PREDICTED: patatin group A-3
comp11495_c0_seq1	2084	-1.4375	5.66349e-34	PREDICTED: uncharacterized protein LOC100260399 isoform 1
comp24345_c0_seq1	1519	-1.28759	1.32152e-99	PREDICTED: uncharacterized protein LOC100782808
comp25208_c0_seq1	2951	-1.02027	5.83995e-80	unnamed protein product
comp25249_c0_seq1	1190	-1.21845	1.88715e-47	glutathione S-transferase
comp28099_c0_seq1	956	-1.02956	2.4043e-06	PREDICTED: non-specific lipid-transfer protein-like protein At2g13820-like
comp11381_c0_seq1	1315	-1.10154	4.1048e-07	conserved hypothetical protein
comp23634_c0_seq1	1036	-2.27375	6.39704e-286	No hit in NR database
comp5249_c0_seq1	1217	-1.73934	8.47966e-38	unnamed protein product
comp13461_c0_seq1	1483	-1.16723	0	RPS3
comp19628_c0_seq1	3601	-1.24054	1.58324e-56	PREDICTED: auxin response factor 8-like
comp7627_c0_seq1	611	-4.157	1.86704e-42	unknown
comp23108_c0_seq1	1702	-1.08859	0	predicted protein
comp23265_c0_seq1	1014	-1.0683	1.5246e-242	60S ribosomal protein L6
comp23163_c0_seq1	1284	-1.18864	0	40S ribosomal protein S2
comp5846_c0_seq1	999	-1.30807	3.37329e-183	BTF3b-like transcription factor
comp26609_c0_seq1	2275	-1.28771	5.59812e-39	hypothetical protein VITISV_021046
comp28192_c0_seq1	979	-2.46853	1.39439e-27	Transcriptional factor TINY, putative
comp26103_c0_seq1	1414	-1.03509	2.50799e-18	predicted protein
comp24925_c0_seq1	557	-4.43841	6.38207e-158	hypothetical protein ARALYDRAFT_477838
comp19694_c0_seq2	1238	-1.09698	3.91058e-299	unnamed protein product
comp10289_c0_seq2	2593	-1.63938	6.05312e-24	hypothetical protein VITISV_026641
comp8200_c0_seq2	1812	-1.93721	3.07481e-28	PREDICTED: glucan endo-1,3-beta-glucosidase 11
comp24210_c0_seq1	1921	-2.23193	0	PREDICTED: uncharacterized protein LOC100789099
comp25320_c0_seq1	4265	-1.68169	1.51377e-178	Systemin receptor SR160 precursor, putative
comp15439_c0_seq1	2159	-1.13911	7.02174e-29	putative permease
comp29031_c0_seq1	228	-1.83917	0.000786408	No hit in NR database
comp23623_c0_seq1	1511	-2.08312	0	fasciclin-like arabinogalactan protein 19
comp11726_c0_seq1	1447	-1.45717	9.79988e-73	predicted protein
comp26421_c0_seq1	2699	-1.35126	1.66202e-41	hypothetical protein VITISV_008633
comp5432_c0_seq1	2024	-1.32181	2.59549e-23	RNA binding protein, putative
comp27144_c0_seq1	1512	-2.73862	3.63032e-69	PREDICTED: vacuolar amino acid transporter 1
comp23015_c0_seq6	3265	-1.40883	2.47544e-78	hypothetical protein VITISV_033250
comp28140_c0_seq1	1262	-1.25792	1.26033e-11	conserved hypothetical protein
comp19329_c0_seq1	1845	-1.31277	1.80692e-25	PREDICTED: uncharacterized protein LOC100252144
comp15116_c0_seq3	1729	-1.64045	5.93936e-26	conserved hypothetical protein
comp23581_c0_seq1	970	-1.3481	3.17063e-127	PREDICTED: 60S ribosomal protein L27-3 isoform 1
comp5817_c0_seq1	508	-1.03459	3.62209e-43	unnamed protein product
comp22719_c0_seq13	3666	-1.14803	1.06884e-122	PREDICTED: protein KRI1 homolog
comp22574_c0_seq1	2024	-1.52954	5.80124e-59	cyclin B, putative
comp13059_c0_seq2	1123	-1.48641	1.52366e-262	PREDICTED: calcium-binding allergen Ole e 8
comp5406_c0_seq2	3692	-1.22542	3.69717e-29	PREDICTED: DNA-directed RNA polymerase 1, mitochondrial
comp25213_c0_seq1	1643	-1.07041	1.40997e-29	predicted protein
comp5210_c0_seq2	1928	-1.32828	1.70996e-46	predicted protein
comp6150_c1_seq1	898	-1.27213	5.68241e-10	lactoylglutathione lyase, putative
comp25398_c0_seq1	2632	-1.36111	9.84324e-102	predicted protein
comp26768_c0_seq1	1637	-8.98638	5.56374e-48	MLO1
comp26005_c0_seq1	1007	-3.23037	4.19978e-77	putative heat shock protein 17.6-II
comp15519_c0_seq3	1423	-1.57499	0	PREDICTED: probable iron/ascorbate oxidoreductase DDB_G0283291
comp20983_c0_seq1	2111	-1.3648	5.96699e-48	PREDICTED: 50S ribosomal protein L15
comp25142_c0_seq1	1520	-1.66423	1.33126e-132	o-methyltransferase, putative
comp23078_c0_seq5	4559	-1.0405	9.42828e-34	unnamed protein product
comp25492_c0_seq1	2961	-1.28009	1.1798e-88	DNA replication licensing factor MCM3-like protein
comp7133_c0_seq1	887	-1.55342	1.06699e-13	predicted protein
comp27971_c0_seq1	1228	-1.17056	6.03225e-09	Pumilio-like protein
comp26831_c0_seq1	893	-1.51044	1.48384e-44	Nodulin-like protein
comp28265_c0_seq1	1095	-2.04472	4.79212e-14	tau class glutathione transferase GSTU45
comp24855_c0_seq1	1167	-2.92151	5.1845e-213	PREDICTED: expansin-A7
comp23893_c0_seq1	1490	-1.06948	1.65521e-117	PREDICTED: uncharacterized protein LOC100803555
comp5088_c0_seq1	2538	-1.51058	1.46461e-50	poly(A) polymerase, putative
comp8369_c0_seq1	206	-2.42414	4.42002e-05	No hit in NR database
comp6513_c0_seq1	1846	-1.00516	4.6123e-28	PREDICTED: dihydroorotate dehydrogenase (quinone), mitochondrial-like
comp25557_c0_seq1	1758	-1.41771	2.77907e-82	mitotic cyclin
comp15096_c0_seq2	3115	-2.41461	1.95994e-80	PREDICTED: U-box domain-containing protein 35-like
comp9143_c0_seq1	2044	-2.29774	2.41937e-139	PREDICTED: U3 small nucleolar RNA-interacting protein 2 isoform 1
comp11949_c0_seq1	1513	-1.004	7.78186e-64	Alpha-1,4-glucan-protein synthase [UDP-forming], putative
comp26565_c0_seq1	3125	-1.96795	1.31913e-131	PREDICTED: uncharacterized WD repeat-containing protein C1672.07 isoform 1
comp11711_c0_seq3	1959	-3.75121	4.60676e-57	PREDICTED: uncharacterized protein LOC100257774
comp7316_c0_seq1	1222	-1.18313	2.24347e-09	expansin 11 precursor
comp6298_c0_seq1	935	-1.10531	3.08174e-06	PREDICTED: cytochrome b6-f complex iron-sulfur subunit, chloroplastic isoform 1
comp5952_c0_seq1	3016	-1.30727	2.4265e-91	unnamed protein product
comp17785_c0_seq4	1887	-1.17403	5.50422e-288	tubulin beta chain, putative
comp40657_c0_seq1	274	-3.28212	4.48907e-06	PREDICTED: pyrophosphate-energized vacuolar membrane proton pump-like
comp6980_c0_seq1	1772	-1.36126	6.31285e-14	PREDICTED: telomerase Cajal body protein 1-like
comp24241_c0_seq1	903	-7.61777	0	SCP-like extracellular protein domain-containing protein
comp23826_c0_seq1	952	-1.15244	1.85521e-81	Lamin-like protein
comp23301_c0_seq1	3432	-1.40575	0	autoinhibited H+ ATPase
comp7263_c0_seq1	1880	-1.24104	2.12109e-11	unnamed protein product
comp24121_c0_seq1	1534	-1.08783	3.48698e-94	mitochondrial import receptor subunit tom40, putative
comp43100_c0_seq1	273	-2.54967	8.13689e-10	No hit in NR database
comp27464_c0_seq1	452	-1.07138	0.000886752	predicted protein
comp26535_c0_seq1	1621	-1.3127	3.24866e-43	conserved hypothetical protein
comp15324_c0_seq1	387	-4.17902	1.58468e-116	No hit in NR database
comp25804_c0_seq1	1020	-1.11902	8.65012e-24	hypothetical protein
comp24669_c0_seq1	1478	-5.61448	0	PREDICTED: expansin-B3-like
comp25884_c0_seq1	1802	-1.70388	6.37207e-49	major facilitator family protein
comp11070_c0_seq1	1814	-1.21497	4.29901e-30	PREDICTED: uncharacterized protein LOC100241743
comp13011_c0_seq1	1903	-1.30528	1.17451e-41	conserved hypothetical protein
comp26501_c0_seq1	2075	-1.86593	1.19556e-75	DEAD-box ATP-dependent RNA helicase
comp9232_c0_seq1	1683	-2.4093	2.28346e-115	PREDICTED: uncharacterized protein LOC100263882
comp6168_c0_seq1	1969	-1.12746	1.166e-60	PREDICTED: glutamate-rich WD repeat-containing protein 1
comp28849_c0_seq1	204	-4.91599	9.90081e-08	No hit in NR database
comp45813_c0_seq1	271	-1.30976	2.52336e-12	No hit in NR database
comp10644_c0_seq1	1976	-1.19296	2.47721e-12	PREDICTED: uncharacterized protein LOC100264713
comp7264_c0_seq1	1092	-2.24083	1.63995e-19	40S ribosomal protein S2
comp26865_c0_seq1	711	-1.07138	1.20507e-09	PREDICTED: uncharacterized protein LOC100245067
comp12257_c0_seq1	1728	-1.13619	5.29641e-154	gi|485951|emb|CAA55736.1| unnamed protein product
comp19284_c0_seq1	475	-5.02591	1.20238e-60	No hit in NR database
comp22159_c1_seq32	1276	-3.06389	0	hypothetical protein CAEBREN_31306
comp25515_c0_seq1	2191	-1.0008	7.44173e-33	hypothetical protein VITISV_042631
comp5439_c0_seq1	1327	-1.0091	2.46111e-08	hypothetical protein MTR_2g007830
comp15389_c0_seq2	1284	-1.18702	1.15437e-09	No hit in NR database
comp29771_c0_seq1	391	-1.32811	3.51325e-15	No hit in NR database
comp27830_c0_seq1	2106	-1.19489	1.85616e-24	protein phosphatase 2c, putative
comp23545_c0_seq1	763	-4.77391	0	structural constituent of cell wall, putative
comp20859_c0_seq1	930	-1.06427	0	unnamed protein product
comp17591_c0_seq1	669	-1.12458	1.70292e-05	No hit in NR database
comp10489_c0_seq1	1319	-1.39989	1.09109e-15	unknown
comp7052_c0_seq2	2393	-1.35799	4.644e-17	PREDICTED: abhydrolase domain-containing protein FAM108C1-like
comp20692_c2_seq2	635	-2.15572	2.94624e-110	No hit in NR database
comp10314_c0_seq2	1862	-9.0091	1.3566e-48	conserved hypothetical protein
comp24204_c0_seq1	2087	-1.74772	1.82311e-177	PREDICTED: lysosomal beta glucosidase-like
comp20591_c0_seq1	1336	-1.0386	5.88947e-96	No hit in NR database
comp23153_c0_seq1	1298	-1.49592	7.69814e-174	PREDICTED: peroxidase 27 isoform 1
comp5834_c0_seq1	4206	-1.27736	0	cellulose synthase
comp4558_c0_seq2	527	-1.61396	1.61088e-06	No hit in NR database
comp12472_c0_seq1	2066	-1.15871	4.03521e-95	multidrug resistance pump, putative
comp21509_c0_seq2	3382	-1.38557	6.72172e-36	replication factor C / DNA polymerase III gamma-tau subunit, putative
comp27494_c0_seq1	1457	-1.50854	1.7295e-28	BCCIP-like protein
comp14086_c0_seq1	3801	-1.34662	2.05976e-28	PREDICTED: uncharacterized protein LOC100257864
comp8037_c0_seq1	1596	-1.12602	2.52953e-08	UDP-glucuronosyltransferase 1-6
comp22387_c2_seq20	6563	-1.38155	2.28081e-197	PREDICTED: protein RRP5 homolog
comp22417_c0_seq1	2385	-1.54496	4.36244e-277	PREDICTED: ruBisCO large subunit-binding protein subunit beta, chloroplastic
comp6008_c0_seq1	1965	-1.19377	4.93768e-54	PREDICTED: uncharacterized protein LOC100256054
comp27767_c0_seq1	1555	-1.52155	1.15113e-14	predicted protein
comp13387_c0_seq1	2372	-1.74322	0	chaperonin CPN60
comp14904_c0_seq1	558	-4.0091	3.26913e-14	hypothetical protein THAOC_15114
comp26450_c0_seq1	735	-2.3755	1.67121e-77	DNA binding protein, putative
comp24983_c0_seq1	2618	-1.89346	1.18464e-261	Ubiquitin-protein ligase BRE1A, putative
comp25466_c0_seq1	1755	-1.46147	6.10705e-107	mitotic B-type cyclin
comp22758_c0_seq1	862	-1.07125	1.50562e-14	conserved hypothetical protein
comp26442_c0_seq1	2647	-2.24614	1.28119e-84	predicted protein
comp25210_c0_seq1	941	-1.21967	6.66467e-38	PREDICTED: uncharacterized protein LOC100781758
comp26196_c0_seq1	2328	-1.43536	1.99036e-51	unknown
comp27536_c0_seq1	3145	-1.10067	8.78924e-20	PREDICTED: uncharacterized protein LOC100807189
comp14983_c0_seq1	1470	-1.32851	7.22398e-51	maintenance of killer 16 (mak16) protein, putative
comp15164_c0_seq2	1289	-1.07659	1.32847e-23	PREDICTED: N(6)-adenine-specific DNA methyltransferase 2-like
comp26854_c0_seq1	2591	-2.50917	3.02202e-137	putative DEAD-box ATP-dependent RNA helicase
comp23684_c0_seq1	442	-1.41849	8.17842e-72	No hit in NR database
comp28351_c0_seq1	3001	-1.35363	6.55615e-24	dynamin family protein
comp20102_c0_seq8	1756	-1.72012	5.21311e-295	hypothetical protein VITISV_014350
comp26669_c0_seq1	1496	-1.40052	5.35945e-39	predicted protein
comp5529_c0_seq1	2681	-1.08686	4.96234e-29	PREDICTED: mitogen-activated protein kinase kinase kinase 3
comp17650_c0_seq1	1850	-1.05174	4.20699e-09	PREDICTED: uncharacterized protein LOC100778620
comp10490_c0_seq1	2303	-1.44852	1.50751e-24	unnamed protein product
comp27001_c0_seq1	1950	-1.34772	3.21751e-29	PREDICTED: ethylene-responsive transcription factor CRF2
comp24205_c0_seq1	2529	-1.69215	1.98453e-208	Periplasmic beta-glucosidase precursor, putative
comp20694_c0_seq5	965	-1.05874	0	hypothetical protein SORBIDRAFT_01g019840
comp19517_c0_seq1	1243	-1.87304	3.0758e-18	No hit in NR database
comp28022_c0_seq1	1426	-1.4589	7.76169e-16	PREDICTED: uncharacterized oxidoreductase At4g09670-like
comp10790_c0_seq1	1026	-1.14155	4.56342e-06	unnamed protein product
comp20168_c0_seq5	2418	-1.73628	4.68779e-43	predicted protein
comp25507_c0_seq1	1132	-1.24104	8.83874e-38	No hit in NR database
comp5734_c0_seq1	762	-1.09441	4.3466e-76	No hit in NR database
comp5633_c0_seq1	854	-6.84887	0	structural constituent of cell wall, putative
comp9275_c0_seq1	1398	-1.34646	1.05193e-28	unnamed protein product
comp28024_c0_seq1	1740	-2.40142	8.15027e-45	predicted protein
comp22571_c0_seq2	1682	-1.06449	3.01173e-44	SAICAR synthetase
comp21552_c0_seq1	352	-1.87032	1.48556e-128	PREDICTED: 40S ribosomal protein S6 isoform 1
comp5728_c0_seq1	1465	-2.432	0	PREDICTED: histone deacetylase HDT1-like
comp29544_c0_seq1	428	-1.52957	2.07105e-13	No hit in NR database
comp34173_c0_seq1	391	-1.10788	1.04833e-12	No hit in NR database
comp11097_c0_seq1	1972	-1.05078	4.03936e-26	predicted protein
comp6242_c0_seq1	683	-1.20354	9.82944e-24	hypothetical protein
comp8248_c0_seq2	1220	-1.53266	2.24601e-22	hypothetical protein ARALYDRAFT_313015
comp25689_c0_seq1	1771	-2.21994	1.82842e-124	PREDICTED: polygalacturonase At1g48100-like
comp24086_c0_seq1	1126	-1.2669	5.27719e-84	ribosomal protein L7
comp8553_c0_seq1	789	-1.10531	3.08174e-06	unknown
comp28313_c0_seq1	1445	-1.45598	3.99187e-16	hypothetical protein RCOM_0584960
comp26519_c0_seq1	4592	-1.09894	6.90557e-63	predicted protein
comp15655_c0_seq2	1387	-1.59406	7.35605e-25	PREDICTED: uncharacterized protein LOC100264366
comp27553_c0_seq1	1644	-1.39726	2.65709e-25	PREDICTED: tRNA (adenine-N(1)-)-methyltransferase catalytic subunit TRMT61A
comp25680_c0_seq1	1595	-1.39844	5.70994e-58	PREDICTED: leucine-rich repeat extensin-like protein 6-like
comp7286_c0_seq1	1245	-3.86376	3.94308e-45	cationic peroxidase
comp29348_c0_seq1	301	-2.22878	5.08628e-22	No hit in NR database
comp8932_c0_seq2	1997	-1.71787	1.24585e-26	predicted protein
comp15464_c0_seq2	1723	-1.5933	3.77143e-146	PREDICTED: uncharacterized protein At3g15000, mitochondrial-like
comp24230_c0_seq1	879	-1.71276	5.07267e-124	No hit in NR database
comp28250_c0_seq1	642	-1.58135	2.28237e-09	No hit in NR database
comp24767_c0_seq1	776	-5.45302	1.84393e-174	rapid alkalinization factor preproprotein
comp16972_c0_seq1	2346	-1.13463	3.75878e-17	PREDICTED: uncharacterized protein LOC100248051
comp22325_c0_seq3	1963	-2.19496	6.78988e-33	PREDICTED: UDP-glycosyltransferase 85A2
comp23136_c0_seq1	1501	-1.60515	0	bifunctional inhibitor/lipid transfer protein/seed storage protein-like protein
comp26434_c0_seq1	1625	-1.15917	2.65631e-20	PREDICTED: cyclin-dependent kinase inhibitor 1-like
comp5459_c0_seq1	4552	-1.41227	9.23423e-50	PREDICTED: serine/threonine-protein kinase ULK4-like
comp5888_c0_seq1	3671	-1.12296	3.08146e-67	hypothetical protein VITISV_016128
comp12813_c0_seq1	477	-2.21555	5.64129e-08	No hit in NR database
comp25955_c0_seq1	3287	-1.90331	1.56296e-125	PREDICTED: WD repeat-containing protein 3
comp25002_c0_seq1	2264	-1.59019	1.85279e-142	kinase interacting (KIP1-like) family protein, partial
comp18840_c0_seq2	2376	-2.03218	1.13229e-27	hypothetical protein MTR_7g100700
comp12606_c0_seq1	2539	-4.05047	0	leucine-rich repeat/extensin
comp22731_c1_seq2	2383	-1.48366	4.28055e-88	PREDICTED: uncharacterized protein LOC100241507
comp23842_c0_seq1	2011	-2.08047	0	glycosyltransferase, putative
comp27913_c0_seq1	921	-1.25195	2.2699e-08	predicted protein
comp14920_c0_seq3	2444	-1.9331	8.49272e-73	ACT11D09.4
comp26651_c0_seq1	2697	-1.16125	3.95057e-51	DNA double-strand break repair rad50 ATPase, putative
comp22078_c0_seq4	1171	-1.19828	4.66379e-39	No hit in NR database
comp12216_c0_seq1	217	-1.06221	0.000314988	No hit in NR database
comp46139_c0_seq1	331	-1.8571	5.92609e-06	No hit in NR database
comp10378_c0_seq1	1566	-1.09017	2.1881e-16	PREDICTED: reticulon-like protein B17-like
comp28352_c0_seq1	899	-1.34895	1.75639e-10	harpin-induced protein
comp27347_c0_seq1	2304	-6.35117	3.79873e-152	unnamed protein product
comp27995_c0_seq1	1329	-3.9691	1.48803e-52	PREDICTED: (+)-neomenthol dehydrogenase-like
comp15825_c0_seq2	1572	-1.80351	5.35378e-21	hypothetical protein VITISV_004910
comp5696_c0_seq1	1175	-3.51606	5.07318e-42	bifunctional inhibitor/lipid-transfer protein/seed storage 2S albumin-like protein
comp17882_c0_seq7	1450	-1.15125	0	unknown
comp25768_c0_seq1	801	-1.20654	4.95429e-18	No hit in NR database
comp27869_c0_seq1	1350	-1.37559	5.93974e-17	unnamed protein product
comp18667_c1_seq2	1749	-1.13638	4.56035e-11	unknown
comp26967_c0_seq1	1829	-1.70663	1.05273e-73	hypothetical protein MTR_8g075260
comp28311_c0_seq1	1670	-1.20174	3.54455e-11	PREDICTED: uncharacterized protein LOC100260855
comp13870_c0_seq1	1154	-1.33103	4.42092e-50	predicted protein
comp26532_c0_seq1	967	-1.21921	1.03567e-14	hypothetical protein POPTRDRAFT_656451
comp10428_c0_seq1	406	-1.67895	1.33184e-06	No hit in NR database
comp11940_c0_seq1	522	-2.70448	4.53221e-86	No hit in NR database
comp8403_c0_seq1	1104	-1.47476	1.10091e-12	PREDICTED: eukaryotic translation initiation factor 6-2 isoform 1
comp28228_c0_seq1	251	-2.0091	4.80644e-05	No hit in NR database
comp23804_c0_seq1	924	-1.44401	2.91845e-118	unnamed protein product
comp6460_c0_seq1	1647	-1.31056	8.43946e-11	hypothetical protein VITISV_002333
comp25024_c0_seq1	2786	-1.40005	8.7141e-142	PREDICTED: elongation factor G, mitochondrial
comp5848_c0_seq1	719	-1.07477	1.54308e-89	predicted protein
comp10429_c0_seq1	1947	-1.13671	5.11032e-18	PREDICTED: GTP-binding protein ERG-like
comp9034_c0_seq1	1696	-5.71508	1.15565e-123	Os03g0830401
comp8707_c0_seq1	3419	-1.70571	1.98474e-32	receptor protein kinase, putative
comp8824_c0_seq1	1633	-1.11928	5.5445e-31	PREDICTED: elongation factor Tu, chloroplastic-like
comp28357_c0_seq1	839	-1.9713	2.07255e-12	No hit in NR database
comp27765_c0_seq1	1463	-1.39124	1.16043e-20	PREDICTED: replication factor C subunit 5
comp7086_c0_seq1	1788	-1.62292	1.84414e-32	PREDICTED: uncharacterized protein LOC100257501
comp22269_c0_seq6	4010	-1.1151	1.39541e-27	PREDICTED: cell division control protein 48 homolog B-like
comp5112_c0_seq1	3030	-1.31686	4.77198e-56	PREDICTED: DEAD-box ATP-dependent RNA helicase 3, chloroplastic
comp26750_c0_seq1	711	-1.69191	3.62974e-26	conserved hypothetical protein
comp26288_c0_seq1	1698	-1.08105	7.54644e-32	Taxadien-5-alpha-ol O-acetyltransferase, putative
comp19639_c0_seq1	1631	-1.51857	4.92175e-18	PREDICTED: omega-hydroxypalmitate O-feruloyl transferase
comp11559_c0_seq1	2892	-2.31208	1.15008e-57	predicted protein
comp5417_c0_seq1	733	-1.24176	3.92111e-13	hypothetical protein VITISV_008069
comp9865_c0_seq1	2886	-1.19045	4.01274e-55	PREDICTED: DNA replication licensing factor MCM4
comp17724_c0_seq2	1102	-1.07777	0	40S ribosomal protein S8
comp10370_c0_seq1	1809	-3.88562	5.51779e-49	Rop guanine nucleotide exchange factor, putative
comp28215_c0_seq1	1187	-1.58727	6.55449e-17	conserved hypothetical protein
comp19677_c0_seq1	2742	-1.02664	2.49259e-26	predicted protein
comp22372_c0_seq23	3053	-1.372	4.51056e-76	wd40 protein, putative
comp27487_c0_seq1	2222	-1.3345	3.64405e-25	PREDICTED: nephrocystin-3
comp32274_c0_seq1	302	-1.81645	5.07862e-22	No hit in NR database
comp26359_c0_seq1	1167	-1.12184	2.25186e-20	PREDICTED: 60 ribosomal protein L12, mitochondrial
comp5719_c0_seq1	831	-2.84804	3.14585e-161	STS14 protein precursor, putative
comp26846_c0_seq1	2949	-1.34452	1.29033e-67	PREDICTED: cirhin-like
comp27864_c0_seq1	332	-1.50386	3.43133e-05	No hit in NR database
comp22198_c0_seq5	1473	-5.72334	0	peroxidase
comp24114_c0_seq1	649	-1.41386	3.10001e-102	No hit in NR database
comp15759_c0_seq1	834	-1.05987	9.62991e-88	Histone H3
comp11407_c0_seq1	1129	-1.00322	6.23627e-10	short chain alcohol dehydrogenase, putative
comp27309_c0_seq1	2137	-4.08927	4.01862e-126	Peroxidase 64 precursor, putative
comp28034_c0_seq1	281	-2.98108	1.15654e-17	cationic peroxidase
comp6921_c0_seq2	892	-1.61915	2.04537e-14	No hit in NR database
comp24418_c0_seq1	717	-1.40819	1.46747e-46	Mitochondrial import inner membrane translocase subunit Tim13, putative
comp21917_c0_seq6	836	-1.32543	3.54634e-23	hypothetical protein CLOHIR_02084
comp27179_c0_seq1	2366	-1.60661	2.54054e-54	conserved hypothetical protein
comp28083_c0_seq1	3231	-1.13548	6.17576e-22	PREDICTED: LOW QUALITY PROTEIN: WD repeat and HMG-box DNA-binding protein 1-like
comp23567_c0_seq1	2334	-1.69644	1.81425e-282	vacuole invertase
comp18970_c0_seq2	2541	-1.55818	2.35335e-21	unnamed protein product
comp22475_c0_seq12	3074	-1.2772	1.57063e-19	PREDICTED: ABC transporter G family member 3
comp26874_c0_seq1	748	-2.25399	1.37517e-29	hypothetical protein
comp20423_c0_seq6	4685	-1.40265	4.14655e-47	No hit in NR database
comp9221_c0_seq1	2107	-1.25302	2.01372e-41	PREDICTED: pentatricopeptide repeat-containing protein At4g21705, mitochondrial-like
comp20005_c0_seq2	1671	-1.32309	2.05656e-58	PREDICTED: uncharacterized protein LOC100243925
comp6490_c0_seq1	911	-1.0091	6.86216e-05	PREDICTED: profilin
comp24152_c0_seq1	1250	-1.99869	1.07021e-202	PREDICTED: uncharacterized protein At2g39795, mitochondrial
comp10377_c0_seq1	2164	-1.0825	6.3388e-17	PREDICTED: DNA polymerase alpha subunit B
comp6899_c0_seq1	1693	-1.32851	1.64944e-17	PREDICTED: F-box protein At1g10780
comp5615_c0_seq1	1936	-1.06068	1.52996e-57	PREDICTED: uncharacterized exonuclease domain-containing protein At3g15140
comp25501_c0_seq1	804	-9.90694	1.0686e-79	No hit in NR database
comp657_c0_seq1	278	-5.43536	6.4354e-11	No hit in NR database
comp27998_c0_seq1	1580	-1.43734	7.94377e-13	predicted protein
comp19225_c0_seq2	1746	-1.58687	3.79334e-31	PREDICTED: uncharacterized protein LOC100258531
comp26801_c0_seq1	748	-5.81645	7.23241e-80	No hit in NR database
comp10192_c0_seq1	4432	-1.56491	2.27575e-66	PREDICTED: probable LRR receptor-like serine/threonine-protein kinase At4g20940-like isoform 1
comp26494_c0_seq1	1048	-2.69768	3.24097e-91	PREDICTED: momilactone A synthase-like
comp21816_c0_seq3	1978	-1.11131	5.29383e-38	PREDICTED: WD repeat-containing protein 74
comp5264_c0_seq1	4122	-1.01174	6.66386e-42	PREDICTED: RRP12-like protein-like
comp14472_c0_seq1	955	-1.10388	2.47127e-23	ARF GTPase activator, putative
comp6003_c0_seq1	2301	-1.80368	0	chaperonin-60kD, ch60, putative
comp21242_c1_seq3	1419	-1.35968	0	PREDICTED: 60S acidic ribosomal protein P0
comp5102_c0_seq1	2393	-1.29203	2.14584e-37	hypothetical protein
comp6364_c0_seq1	282	-1.39814	0.000265596	No hit in NR database
Contig93	5714	-1.05224	9.13396e-166	PREDICTED: guanine nucleotide-binding protein-like 3 homolog
comp23743_c0_seq1	914	-3.82246	0	predicted protein
comp5151_c0_seq1	1129	-2.14375	2.1836e-35	unknown
comp15112_c0_seq4	1185	-1.47973	9.68694e-21	cyclin
Contig114	1056	-1.70424	2.93732e-12	conserved hypothetical protein
comp7312_c0_seq1	248	-2.17902	0.000545683	No hit in NR database
comp27882_c0_seq1	1588	-1.14583	3.79222e-18	PREDICTED: UDP-glycosyltransferase 76F1
comp5749_c0_seq1	1726	-1.63242	4.0583e-82	PREDICTED: uncharacterized protein LOC100783889
comp24087_c0_seq1	1934	-1.13919	4.59254e-139	PREDICTED: diaminopimelate decarboxylase 2, chloroplastic isoform 1
comp22075_c0_seq2	1033	-3.45656	2.10461e-23	No hit in NR database
comp26543_c0_seq1	1318	-1.03463	7.4993e-21	PREDICTED: translin
comp23165_c0_seq1	1246	-1.12662	0	unnamed protein product
comp10870_c0_seq1	2611	-1.67695	2.49687e-49	predicted protein
comp15151_c0_seq1	1873	-1.33103	1.75413e-19	nodulin MtN21 /EamA-like transporter family protein
comp25220_c0_seq1	1202	-1.00775	8.942e-41	predicted protein
comp26014_c0_seq1	1426	-1.44722	1.97115e-56	uncharacterized protein LOC100780091
comp5226_c0_seq2	1702	-1.046	2.73186e-32	nodulin MtN21 /EamA-like transporter protein
comp28081_c0_seq1	1791	-1.76631	2.85295e-28	PREDICTED: cysteine synthase 2
comp28144_c0_seq1	232	-2.17902	4.35787e-06	No hit in NR database
comp5830_c0_seq1	981	-1.61081	1.43794e-222	predicted protein
comp19327_c0_seq2	6042	-1.3291	2.20045e-44	PREDICTED: DNA polymerase alpha catalytic subunit-like
comp19796_c0_seq1	2306	-1.02264	3.23862e-17	PREDICTED: putative cyclin-B3-1-like
comp27339_c0_seq1	1860	-1.93629	3.9459e-49	PREDICTED: BTB/POZ domain-containing protein At3g19850
comp26545_c0_seq1	761	-1.78454	7.65569e-35	histone H3.2
comp5323_c0_seq1	1298	-1.3923	1.33088e-31	uncharacterized protein LOC100499806
comp7599_c0_seq2	331	-1.08279	4.68345e-32	No hit in NR database
comp5808_c0_seq1	1563	-1.03139	4.3142e-97	PREDICTED: probable inositol oxygenase
comp25258_c0_seq1	1256	-1.10191	3.63772e-43	conserved hypothetical protein
comp15508_c0_seq1	712	-1.0384	1.46556e-53	unnamed protein product
comp23320_c0_seq1	839	-1.16405	3.45016e-191	60S ribosomal protein L26, putative
comp6547_c0_seq1	1465	-1.25199	5.70971e-71	PREDICTED: probable GMP synthase [glutamine-hydrolyzing]-like
comp9738_c0_seq1	384	-1.75974	4.70901e-38	No hit in NR database
comp25782_c0_seq1	725	-7.4718	7.41965e-194	hypothetical protein MTR_1g088110
comp26272_c0_seq1	2113	-1.0123	8.78773e-35	PREDICTED: imidazole glycerol phosphate synthase hisHF, chloroplastic-like
comp5090_c0_seq2	689	-5.02591	1.20238e-60	Remorin, putative
comp5877_c0_seq1	3079	-1.04559	4.15601e-50	PREDICTED: F-box/kelch-repeat protein At3g61590
comp24780_c0_seq1	1623	-4.95863	6.02081e-72	PREDICTED: hydroxycinnamoyl-Coenzyme A shikimate/quinate hydroxycinnamoyltransferase
comp12523_c0_seq1	1327	-1.56618	9.78006e-211	40S ribosomal S4 protein
comp15754_c0_seq1	1967	-1.45142	1.59607e-63	glycosyl hydrolase family 9
comp31682_c0_seq1	221	-1.62801	0.000314346	No hit in NR database
comp23864_c0_seq1	1203	-1.43842	1.17265e-169	predicted protein
comp5302_c0_seq1	2696	-1.94958	6.39845e-104	PREDICTED: nucleolar complex protein 2 homolog
comp23234_c0_seq1	1298	-2.70236	0	putative peroxidase
comp27938_c0_seq1	1057	-2.05127	4.99948e-27	PREDICTED: pheophorbidase-like
comp11366_c0_seq1	871	-1.98525	1.25858e-25	conserved hypothetical protein
comp27781_c0_seq1	621	-5.45756	1.54876e-31	RALFL33, putative
comp14632_c0_seq1	986	-2.02192	8.43768e-13	Tyramine N-feruloyltransferase 4/11, putative
comp21489_c1_seq3	1505	-4.58206	0	structural constituent of cell wall, putative
comp6699_c0_seq1	1188	-3.44015	3.99368e-29	MybPA2
comp24829_c0_seq1	1914	-1.30256	9.58104e-120	PREDICTED: beta-glucosidase 44-like
comp13255_c1_seq1	1888	-1.2271	1.13315e-197	unknown
comp28274_c0_seq1	1163	-1.29355	1.95204e-11	predicted protein
comp10461_c0_seq1	4567	-1.26872	6.77419e-42	PREDICTED: probable serine/threonine-protein kinase tsuA-like
Contig116	3245	-1.06073	1.88085e-42	PREDICTED: nucleolar protein 10
comp15269_c0_seq4	2645	-1.0757	5.95526e-23	PREDICTED: multisubstrate pseudouridine synthase 7-like
comp27630_c0_seq1	647	-1.06495	0.000444248	predicted protein
comp25822_c0_seq1	1719	-1.0364	2.55984e-36	PREDICTED: 3-hydroxyisobutyryl-CoA hydrolase-like protein 2, mitochondrial
comp20232_c0_seq2	1834	-2.05101	0	conserved hypothetical protein
comp18979_c0_seq2	937	-1.0091	8.7547e-09	No hit in NR database
comp18436_c0_seq4	3132	-2.42314	5.26023e-65	PREDICTED: potassium channel SKOR-like
comp23588_c0_seq1	1262	-1.03816	7.87686e-129	predicted protein
comp15261_c0_seq1	1429	-2.77539	2.30313e-59	glycerophosphodiester phosphodiesterase, putative
comp24626_c0_seq1	1824	-1.07739	4.01494e-81	PREDICTED: uncharacterized protein LOC100267570
comp25564_c0_seq1	2942	-1.36425	5.75722e-78	predicted protein
comp4704_c0_seq1	315	-6.76399	3.33911e-13	hypothetical protein BRAFLDRAFT_129679
comp21275_c0_seq2	2669	-1.38141	1.14914e-46	predicted protein
comp17115_c0_seq1	1824	-1.00422	8.41149e-12	predicted protein
comp26733_c0_seq1	3646	-1.05238	2.08967e-33	Brassinosteroid LRR receptor kinase precursor, putative
comp22855_c0_seq2	290	-4.09973	0	No hit in NR database
comp25155_c0_seq1	1001	-2.14336	5.39563e-92	PREDICTED: mRNA turnover protein 4 homolog
comp15454_c0_seq1	4034	-1.59114	2.02115e-38	unnamed protein product
comp24235_c0_seq1	785	-1.84008	7.58559e-116	PREDICTED: 40S ribosomal protein S19-3
comp26576_c0_seq1	1083	-1.63327	2.6725e-30	PREDICTED: uncharacterized protein LOC100257206
comp15541_c0_seq2	1561	-1.02806	1.26382e-15	cold acclimation protein COR413-TM1
comp16595_c0_seq3	2136	-1.01077	3.70011e-33	Katanin p60 ATPase-containing subunit, putative
comp11617_c0_seq3	2488	-1.38001	1.70802e-40	ATP binding protein, putative
comp23125_c0_seq1	1091	-1.41763	4.36599e-176	fasciclin-like arabinogalactan protein 1
comp29546_c0_seq1	262	-3.15594	1.23819e-11	No hit in NR database
comp11980_c0_seq1	4283	-1.71654	1.73752e-66	PREDICTED: U-box domain-containing protein 34-like
comp28251_c0_seq1	1115	-1.04809	7.93752e-07	nucleobase:cation symporter-1, NCS1 family
comp26896_c0_seq1	611	-1.04657	4.75331e-07	No hit in NR database
comp15304_c0_seq3	1618	-1.02114	0	glutamine synthetase
comp13651_c0_seq3	2010	-2.40142	8.20907e-34	auxin-regulated protein
comp28388_c0_seq1	1668	-2.86325	1.23218e-30	PREDICTED: uncharacterized protein LOC100242840
comp5357_c0_seq1	1476	-1.00566	1.95269e-16	PREDICTED: inosine triphosphate pyrophosphatase
comp8239_c0_seq1	1572	-1.13887	2.85653e-26	Protein C9orf114, putative
comp7130_c0_seq1	2047	-1.3695	3.49901e-18	GTP binding protein, putative
comp20529_c0_seq3	2423	-1.69028	1.07704e-31	unnamed protein product
comp26981_c0_seq1	2573	-1.06144	4.34859e-35	PREDICTED: leucine-rich repeat receptor-like serine/threonine-protein kinase At1g17230
comp27433_c0_seq1	2400	-1.28949	1.13879e-41	PREDICTED: uncharacterized protein LOC100245597
comp20295_c0_seq21	1917	-2.20068	7.332e-92	PREDICTED: purple acid phosphatase 2
comp17920_c0_seq4	761	-2.30949	4.51185e-34	predicted protein
comp24188_c0_seq1	1715	-2.09301	0	PREDICTED: uncharacterized protein LOC100259588
comp22685_c0_seq1	2450	-1.26076	9.49848e-180	PREDICTED: pescadillo homolog
comp7108_c0_seq2	1029	-5.21073	1.15379e-43	PREDICTED: protein IQ-DOMAIN 14-like
comp18142_c0_seq4	1270	-5.87798	0	peroxidase
comp25444_c0_seq1	1693	-1.2027	1.29854e-43	unnamed protein product
comp12139_c0_seq1	1005	-2.25062	3.8008e-62	PREDICTED: 21 kDa protein
comp5990_c0_seq1	1513	-1.12692	5.65914e-176	predicted protein
comp36216_c0_seq1	397	-1.48192	1.6422e-30	No hit in NR database
comp11654_c0_seq1	2771	-1.72632	1.01336e-87	unnamed protein product
comp15647_c0_seq1	1815	-1.36338	7.9054e-16	No hit in NR database
comp15058_c0_seq4	2912	-1.32747	3.18171e-83	PREDICTED: UDP-glycosyltransferase 85A1
comp24297_c0_seq1	761	-3.23205	1.03097e-153	unnamed protein product
comp6889_c0_seq1	2728	-1.08036	9.72671e-15	predicted protein
comp7031_c0_seq1	1753	-1.03509	1.36084e-09	PREDICTED: uncharacterized protein LOC100798350
comp24636_c0_seq1	1295	-1.11895	2.62176e-61	PREDICTED: 50S ribosomal protein L22, chloroplastic
comp29932_c0_seq1	1310	-1.54423	1.252e-23	No hit in NR database
comp23999_c0_seq1	1626	-1.04859	7.33754e-100	hypothetical protein ARALYDRAFT_481588
comp18728_c0_seq3	1593	-1.30904	1.78861e-17	predicted protein
comp23615_c0_seq1	1095	-1.492	1.726e-198	h/ACA ribonucleoprotein complex subunit 1-like protein 1
comp27123_c0_seq1	1202	-1.14576	1.25866e-16	ferritin-3, chloroplastic
comp10638_c0_seq2	1477	-1.36086	3.74791e-11	Alpha-L-fucosidase 2 precursor, putative
comp26061_c0_seq1	1416	-1.43864	2.60592e-53	PREDICTED: 50S ribosomal protein L25-like
comp9391_c0_seq1	297	-1.53961	1.65881e-06	No hit in NR database
comp8294_c0_seq1	1198	-3.37657	7.36395e-102	class III peroxidase
comp24470_c0_seq1	1935	-1.63614	3.91132e-180	hypothetical protein VITISV_014296
comp23317_c0_seq1	1639	-1.07054	1.15683e-121	60S ribosomal protein L27a, putative
comp21017_c0_seq14	3124	-1.57738	1.12872e-26	PREDICTED: uncharacterized protein LOC100265500
comp25029_c0_seq1	2171	-1.1814	6.23518e-89	PREDICTED: DEAD-box ATP-dependent RNA helicase 5
comp22291_c0_seq6	1741	-1.19673	5.56617e-13	A-type cyclin
comp25073_c0_seq1	8650	-1.27447	3.87047e-176	PREDICTED: translational activator GCN1 isoform 1
comp18329_c0_seq1	2359	-1.90627	4.81752e-164	PREDICTED: pumilio homolog 24-like
comp27726_c0_seq1	2404	-2.52511	3.54252e-80	PREDICTED: CDT1-like protein a, chloroplastic-like
comp27254_c0_seq1	1947	-1.20729	1.34491e-17	predicted protein
comp8474_c0_seq1	2597	-1.77273	3.45148e-41	unnamed protein product
comp5445_c0_seq1	3902	-1.2602	2.43794e-34	PREDICTED: DNA-directed RNA polymerase III subunit RPC2
comp14760_c0_seq1	1788	-1.21159	9.61732e-18	PREDICTED: aspartate carbamoyltransferase 2, chloroplastic-like
comp11731_c0_seq1	1575	-1.62006	5.85542e-14	hypothetical protein VITISV_026721
comp18273_c0_seq2	1212	-2.03028	7.3576e-74	predicted protein
comp28068_c0_seq1	3440	-1.45044	2.39148e-36	PREDICTED: uncharacterized protein LOC100258054
comp31204_c0_seq1	208	-1.83369	4.83312e-36	No hit in NR database
comp6962_c0_seq1	1298	-1.86471	1.66525e-22	PREDICTED: uncharacterized protein LOC100264366
comp15099_c0_seq3	1581	-1.64247	3.26981e-32	Alpha-L-fucosidase 2 precursor, putative
comp14031_c0_seq1	1004	-4.84199	7.31616e-27	PREDICTED: uncharacterized protein At5g23160-like
comp7290_c0_seq1	733	-3.05349	1.51241e-17	No hit in NR database
comp9712_c0_seq1	1460	-2.1153	3.23606e-18	conserved hypothetical protein
comp27890_c0_seq1	1959	-1.02345	1.87001e-12	PREDICTED: LOW QUALITY PROTEIN: pentatricopeptide repeat-containing protein At1g02370, mitochondrial-like
comp10299_c0_seq1	4402	-1.00019	1.61555e-48	Structural maintenance of chromosome, putative
comp15384_c0_seq1	1266	-1.18013	0	PREDICTED: 40S ribosomal protein S3-3-like
comp27511_c0_seq1	2338	-1.15002	3.47621e-32	unnamed protein product
comp15078_c0_seq1	1997	-1.06776	1.75186e-22	PREDICTED: probable pectate lyase 15-like
comp23201_c0_seq1	736	-1.03107	1.96429e-134	unknown
comp24875_c0_seq1	1566	-2.60514	4.97173e-245	PREDICTED: protein arginine N-methyltransferase 1.1-like
comp24972_c0_seq1	1900	-1.03016	1.24409e-51	conserved hypothetical protein
comp20400_c0_seq1	2427	-1.3479	3.76569e-39	PREDICTED: kelch domain-containing protein 4-like
comp6975_c0_seq1	1831	-1.57724	1.91028e-26	PREDICTED: uncharacterized protein LOC100259352
comp21983_c0_seq78	4027	-1.36648	2.43477e-63	PREDICTED: RRP12-like protein-like
comp5729_c0_seq1	1809	-1.62854	0	Actin
comp5773_c0_seq2	1095	-1.35259	0	structural constituent of cell wall, putative
comp18599_c0_seq1	4499	-1.19226	2.45208e-26	PREDICTED: condensin complex subunit 1-like
comp24371_c0_seq1	2791	-2.47294	0	PREDICTED: putative ribosomal RNA methyltransferase NOP2-like
comp6866_c0_seq1	2757	-1.44883	2.26257e-33	PREDICTED: zinc finger CCCH domain-containing protein 53-like
comp16601_c0_seq1	1876	-1.8	1.39452e-20	predicted protein
comp24609_c0_seq1	1460	-1.14267	2.24849e-71	predicted protein
comp5737_c0_seq1	1986	-1.20901	0	hypothetical protein VITISV_018750
comp24800_c0_seq1	3552	-1.89394	1.24901e-240	PREDICTED: UPF0202 protein At1g10490
comp20419_c0_seq2	6538	-1.28603	3.43446e-101	PREDICTED: uncharacterized protein LOC100254535
comp27068_c0_seq1	490	-1.20764	7.42737e-08	No hit in NR database
comp22270_c7_seq1	222	-1.21073	2.10794e-12	No hit in NR database
comp18602_c0_seq2	1621	-4.49738	1.09549e-45	PREDICTED: uncharacterized glycosyltransferase AGO61-like
comp33642_c0_seq1	272	-1.30455	0.000675517	No hit in NR database
comp15265_c0_seq1	364	-1.16392	2.71014e-14	No hit in NR database
comp25341_c0_seq1	1519	-1.88851	1.08279e-19	PREDICTED: DNA-damage-repair/toleration protein DRT100
comp15545_c0_seq3	2156	-1.59763	6.82977e-94	unnamed protein product
comp10282_c0_seq1	1984	-2.41046	1.73017e-74	predicted protein
comp28498_c0_seq1	1822	-1.74606	3.34154e-18	PREDICTED: uncharacterized protein LOC100253788
comp5482_c0_seq1	1897	-1.83676	3.87261e-44	PREDICTED: DNA repair protein recA homolog 3, mitochondrial-like
comp26447_c0_seq1	1448	-1.18598	1.95456e-08	homeobox protein
comp15675_c0_seq1	1995	-1.46071	8.85804e-35	purine permease, putative
comp5370_c0_seq1	1428	-1.09462	9.83844e-13	chloroplast RNA binding protein
comp5625_c0_seq2	1256	-1.09881	7.62628e-91	unnamed protein product
comp25452_c0_seq1	2455	-1.59931	1.15293e-127	unnamed protein product
comp20590_c0_seq18	2345	-1.09709	2.39237e-15	PREDICTED: dehydrogenase/reductase SDR family member on chromosome X-like
comp12013_c0_seq1	8766	-1.39706	1.08956e-104	unnamed protein product
comp28201_c0_seq1	1570	-2.43734	3.39148e-25	PREDICTED: putative transcription factor bHLH086
comp26404_c0_seq1	1000	-1.72135	3.45057e-45	PREDICTED: single-stranded DNA-binding protein, mitochondrial
comp23652_c0_seq1	1778	-1.17971	8.15708e-153	gi|453249|emb|CAA54612.1| UTP-glucose glucosyltransferase
comp25619_c0_seq1	4320	-1.23834	2.8252e-107	putative carbamoyl phosphate synthase large subunit
comp11391_c0_seq1	2651	-1.94569	3.39715e-97	PREDICTED: probable leucine-rich repeat receptor-like protein kinase IMK3-like isoform 1
comp5954_c0_seq1	3025	-1.29601	3.17171e-94	PREDICTED: pre-rRNA-processing protein TSR1 homolog
comp14627_c0_seq1	1394	-4.9523	3.36238e-121	PREDICTED: uncharacterized protein LOC100829219
comp4428_c0_seq2	552	-1.17538	8.85568e-20	No hit in NR database
comp25377_c0_seq1	876	-1.23703	1.70017e-32	predicted protein
comp27343_c0_seq1	1439	-1.10936	3.28859e-13	cyclin d, putative
comp29311_c0_seq1	2342	-3.95747	4.82502e-52	predicted protein
comp24928_c0_seq1	1126	-1.20841	4.62729e-07	PREDICTED: aquaporin TIP1-1 isoform 1
comp27273_c0_seq1	1568	-1.77626	1.41311e-16	predicted protein
comp25506_c0_seq1	825	-1.79486	1.01886e-39	PREDICTED: uncharacterized protein LOC100263547
comp27809_c0_seq1	3302	-1.0091	6.55124e-18	PREDICTED: uncharacterized protein LOC100257491
comp20435_c0_seq1	6860	-1.66144	9.67996e-65	ATP binding protein, putative
comp7573_c0_seq1	3047	-2.05075	5.60388e-107	U3 small nucleolar RNA-associated protein, putative
comp21248_c0_seq1	224	-3.68152	5.70948e-21	No hit in NR database
comp14006_c0_seq1	701	-1.208	4.62683e-14	DNA-directed RNA polymerases I and III subunit RPAC2
comp22598_c1_seq7	542	-2.13825	0	No hit in NR database
comp7475_c0_seq1	329	-1.95396	5.36889e-32	No hit in NR database
comp5259_c0_seq1	1787	-1.21809	1.00724e-40	PREDICTED: DNA-directed RNA polymerases I and III subunit RPAC1
comp25226_c0_seq1	1396	-1.06104	1.4184e-29	cyclin-dependent protein kinase, putative
comp5374_c0_seq1	1284	-1.13501	1.42964e-16	PREDICTED: exosome complex component RRP42-like
comp14480_c0_seq1	230	-1.41718	2.85393e-05	At3g03670
comp24813_c0_seq1	2541	-1.49263	1.80982e-127	PREDICTED: GMP synthase [glutamine-hydrolyzing]
comp10919_c0_seq1	1127	-4.70259	1.22032e-47	predicted protein
comp5875_c0_seq2	3155	-2.37466	1.90129e-161	unnamed protein product
comp26791_c0_seq1	2793	-1.9287	6.43687e-86	predicted protein
Contig73	2717	-2.00187	3.21394e-63	binding protein
comp26945_c0_seq1	1063	-1.78961	5.61833e-20	metal tolerance protein
comp27912_c0_seq1	2376	-1.11601	7.66033e-22	protein with unknown function
comp27198_c0_seq1	2110	-1.07425	8.2876e-17	ATP binding protein, putative
comp26585_c0_seq1	637	-2.7837	1.16551e-74	Early nodulin 16 precursor, putative
comp5202_c0_seq1	4704	-1.05211	6.28738e-61	PREDICTED: DNA replication licensing factor mcm2
comp25594_c0_seq1	3570	-1.30101	8.47762e-80	PREDICTED: CCAAT/enhancer-binding protein zeta-like
comp17133_c0_seq2	1866	-1.96329	3.76448e-67	ABA 8'-hydroxylase
comp29291_c0_seq1	549	-4.13838	9.71025e-16	predicted protein
comp22105_c0_seq4	6607	-1.2214	5.91451e-59	PREDICTED: DNA-directed RNA polymerase E subunit 1
comp6795_c0_seq1	2274	-1.04727	2.56164e-31	PREDICTED: U4/U6 small nuclear ribonucleoprotein PRP4-like protein-like
comp6221_c0_seq1	921	-1.29028	3.68375e-22	Calmodulin
comp23322_c0_seq1	803	-1.02815	6.05818e-163	40S ribosomal protein S17
comp18523_c0_seq5	3176	-4.71415	1.40378e-213	predicted protein
comp13662_c0_seq1	2307	-1.06392	6.86587e-13	hypothetical protein VITISV_036193
comp6664_c0_seq1	1948	-1.87513	0	E3 ubiquitin-protein ligase makorin
comp19527_c0_seq3	1672	-1.5116	4.86194e-14	unknown
comp10516_c0_seq1	3220	-3.09449	2.45471e-60	Protein kinase-like protein
comp23023_c0_seq19	3826	-1.12309	1.51568e-22	predicted protein
comp10342_c0_seq1	1323	-1.25011	7.72632e-12	uv-b-insensitive 4
comp23965_c0_seq1	1082	-4.8611	0	unnamed protein product
comp22216_c0_seq1	245	-6.03147	2.46583e-31	No hit in NR database
comp9037_c0_seq1	1026	-1.2219	1.10309e-18	conserved hypothetical protein
comp27557_c0_seq1	1662	-1.80444	9.71696e-50	PREDICTED: 3-ketoacyl-CoA synthase 21, partial
comp35885_c0_seq1	479	-1.16403	5.31054e-37	No hit in NR database
comp13402_c0_seq2	2052	-1.38651	2.61866e-147	unknown
comp10343_c0_seq3	1390	-1.02638	2.5738e-07	PREDICTED: uncharacterized oxidoreductase At4g09670-like
comp25374_c0_seq1	4898	-1.07774	9.72922e-108	predicted protein
comp27428_c0_seq1	1772	-1.5312	2.2691e-36	calmodulin binding protein, putative
comp23796_c0_seq1	2166	-1.19543	9.19617e-181	PREDICTED: nitrate transporter 1.1
comp23431_c0_seq1	1276	-2.49743	0	PREDICTED: peroxidase 3
comp24082_c0_seq1	2418	-1.37558	3.27766e-263	phosphoglycerate dehydrogenase
comp14834_c0_seq2	1092	-1.17491	3.11656e-09	No hit in NR database
comp23910_c0_seq1	2210	-1.55688	0	PREDICTED: T-complex protein 1 subunit theta
comp24553_c0_seq1	686	-1.11414	3.61368e-32	No hit in NR database
comp20731_c0_seq1	1398	-1.1837	7.58986e-61	Rho GDP-dissociation inhibitor, putative
comp21822_c0_seq4	3055	-1.50118	3.77275e-28	unnamed protein product
comp25430_c0_seq1	1708	-1.11331	2.60864e-51	predicted protein
comp5753_c1_seq1	821	-1.37151	2.20379e-240	predicted protein
comp23358_c0_seq1	939	-1.83146	0	major latex protein homolog
comp24630_c0_seq1	861	-1.02974	4.39207e-28	Ribosomal protein L20
comp5194_c0_seq1	2221	-1.13155	8.76655e-26	predicted protein
comp19559_c0_seq2	678	-1.36108	1.06817e-06	No hit in NR database
comp13510_c0_seq1	2174	-1.67186	6.25981e-99	hypothetical protein VITISV_000290
comp14972_c0_seq3	2112	-1.89903	6.5425e-71	unnamed protein product
comp5352_c0_seq2	1835	-1.62991	1.65288e-26	SET domain protein
comp17160_c0_seq1	273	-4.03681	3.7165e-100	No hit in NR database
comp24533_c0_seq1	990	-6.89038	2.00648e-242	putative
comp28627_c0_seq1	796	-1.07949	0.000232393	predicted protein
comp6702_c0_seq1	1321	-1.1888	1.63136e-22	hypothetical protein VITISV_002765
comp26431_c0_seq1	1628	-1.69267	4.12793e-75	hypothetical protein VITISV_032623
comp5914_c0_seq2	1770	-1.33577	2.72246e-72	PREDICTED: polygalacturonase At1g48100
comp25871_c0_seq1	684	-1.22997	3.60492e-17	unknown
comp20310_c0_seq2	929	-2.6491	3.6594e-28	No hit in NR database
comp21908_c0_seq1	1377	-1.69616	2.91728e-14	pectase lyase
comp30129_c0_seq1	214	-2.12458	3.02687e-05	No hit in NR database
comp6301_c0_seq1	812	-1.49149	2.0147e-07	unknown
comp23925_c0_seq1	1155	-1.25799	1.37056e-150	ubiquitin-conjugating enzyme E2 C, putative
comp27573_c0_seq1	1896	-1.00585	2.47007e-17	PREDICTED: uncharacterized protein LOC100776992
comp5589_c0_seq1	1464	-1.48474	3.86937e-33	PREDICTED: heat shock 70 kDa protein, mitochondrial-like
comp23056_c0_seq11	1477	-4.4984	0	peroxidase
comp5904_c0_seq1	579	-1.08065	2.03423e-16	predicted protein
comp10024_c0_seq1	3106	-1.56303	9.83283e-83	PREDICTED: cirhin-like
comp15548_c0_seq2	3202	-1.25436	2.46275e-76	PREDICTED: uncharacterized protein C57A7.06
comp5708_c0_seq2	4990	-1.3414	3.31909e-153	PREDICTED: importin subunit beta-1
comp23596_c0_seq1	656	-1.33328	1.15906e-94	predicted protein
comp23419_c0_seq1	1030	-1.17271	4.3611e-77	xyloglucan endotransglucosylase/hydrolase
comp14228_c0_seq1	1094	-1.67063	6.98252e-42	PREDICTED: B3 domain-containing protein At5g42700-like
comp28167_c0_seq1	1440	-1.04415	9.56152e-11	PREDICTED: uncharacterized protein LOC100853848
comp15586_c0_seq1	2158	-1.51357	5.55705e-44	PREDICTED: uncharacterized protein LOC100248651
comp24436_c0_seq1	831	-1.22109	3.09846e-64	predicted protein
comp10830_c0_seq1	2511	-1.15934	6.50863e-18	conserved hypothetical protein
comp47343_c0_seq1	206	-1.01856	1.14672e-06	No hit in NR database
comp24615_c0_seq1	835	-1.00457	1.81752e-24	gi|297734485|emb|CBI15732.3| unnamed protein product
comp11232_c0_seq1	2814	-1.10647	1.64715e-21	PREDICTED: ubiquitin carboxyl-terminal hydrolase 23-like
comp25046_c0_seq1	1320	-1.11672	2.14439e-49	PREDICTED: syntaxin-related protein KNOLLE
comp10768_c0_seq1	1416	-1.62344	2.91099e-20	unnamed protein product
comp24880_c0_seq1	1484	-1.90853	4.12843e-266	hypothetical protein VITISV_031079
comp5176_c0_seq2	1468	-1.05116	9.01139e-15	PREDICTED: UPF0326 protein At4g17486
comp25731_c0_seq1	1720	-1.85171	7.7568e-122	No hit in NR database
comp26451_c0_seq1	908	-1.66514	2.71181e-09	No hit in NR database
comp26115_c0_seq1	2730	-1.33194	7.97739e-93	PREDICTED: 65-kDa microtubule-associated protein 3
comp14169_c0_seq1	2115	-1.58591	9.93274e-68	PREDICTED: sugar transporter ERD6-like 16-like
comp6529_c1_seq1	1220	-1.79964	1.96809e-12	PREDICTED: putative tRNA (cytidine(34)-2'-O)-methyltransferase-like
comp26732_c0_seq1	1992	-1.17384	9.52542e-41	WD-repeat protein, putative
comp22643_c0_seq1	7495	-1.06278	1.90737e-130	PREDICTED: pre-mRNA-processing-splicing factor 8-like isoform 2
comp57632_c0_seq1	273	-1.05469	6.6297e-10	No hit in NR database
comp24692_c0_seq1	1290	-5.87328	0	PREDICTED: peroxidase 7-like
comp26717_c0_seq1	2346	-1.555	1.59889e-62	predicted protein
comp22456_c0_seq3	2090	-1.33707	1.18538e-190	unnamed protein product
comp15226_c0_seq1	2805	-1.27213	3.92915e-17	PREDICTED: serine/threonine-protein kinase-like protein CCR1-like
comp23263_c0_seq1	999	-1.31238	0	uncharacterized protein LOC100811654
comp10785_c0_seq1	2426	-1.26986	2.38979e-28	PREDICTED: kinesin-like protein KIF22-B
comp24708_c0_seq1	1135	-1.54046	2.46852e-83	PREDICTED: 50S ribosomal protein L25-like
comp28237_c0_seq1	2380	-1.92893	1.11027e-28	PREDICTED: pentatricopeptide repeat-containing protein At1g20300, mitochondrial-like
comp28133_c0_seq1	1309	-1.26783	1.05023e-11	Probable origin recognition complex subunit 6, putative
comp7880_c0_seq1	1849	-1.1265	3.46206e-23	PREDICTED: uncharacterized protein LOC100259947 isoform 1
comp17325_c0_seq1	899	-1.1096	9.06634e-29	predicted protein
comp7330_c0_seq1	1930	-1.02504	2.47246e-11	PREDICTED: CDT1-like protein a, chloroplastic-like
comp26229_c0_seq1	3434	-1.22373	1.10609e-76	PREDICTED: protein TIC110, chloroplastic-like
comp21548_c0_seq2	1766	-1.65361	0	60S ribosomal protein L3, putative
comp27443_c0_seq1	1385	-1.47507	7.00411e-16	PREDICTED: serine/threonine-protein kinase DDB_G0283821-like
comp5489_c0_seq2	1848	-1.18352	4.44373e-28	PREDICTED: uncharacterized protein LOC100251578
comp24561_c0_seq1	1117	-1.2764	2.24537e-67	PREDICTED: uncharacterized protein LOC100266950
comp8750_c0_seq1	415	-1.24042	1.14007e-34	No hit in NR database
comp30330_c0_seq1	1124	-1.00563	8.2798e-32	No hit in NR database
comp27672_c0_seq1	1964	-1.86814	2.53584e-33	PREDICTED: glucan endo-1,3-beta-glucosidase 13
comp26871_c0_seq1	4100	-1.09521	1.19737e-46	predicted protein
comp24327_c0_seq1	984	-1.2088	1.72534e-90	No hit in NR database
comp9821_c0_seq1	841	-1.32018	1.58347e-27	conserved hypothetical protein
comp28564_c0_seq1	866	-1.00011	1.19496e-12	NADH-ubiquinone oxidoreductase flavoprotein, putative
comp26179_c0_seq1	1320	-1.48849	1.4557e-53	PREDICTED: microtubule-associated protein RP/EB family member 1-like
comp25372_c0_seq1	1355	-1.09145	2.72357e-32	PREDICTED: 50S ribosomal protein L7/L12-like
comp6072_c0_seq1	713	-1.7213	1.58195e-79	PREDICTED: 60S ribosomal protein L27-3 isoform 1
comp15532_c0_seq2	2104	-4.47596	1.13341e-216	structural constituent of cell wall, putative
comp18964_c0_seq1	656	-1.34167	7.20994e-09	No hit in NR database
comp5492_c0_seq1	3788	-1.72645	3.89382e-109	unnamed protein product
comp25362_c0_seq1	2190	-1.64232	4.04638e-134	unnamed protein product
comp23182_c0_seq1	967	-1.35605	0	40S ribosomal protein S19, putative
comp19734_c0_seq3	717	-8.40998	1.21915e-34	unknown
comp5274_c0_seq1	2008	-1.02104	3.04403e-33	tRNA-pseudouridine synthase, putative
comp5604_c0_seq2	1655	-1.37095	3.16472e-71	PREDICTED: salicylate O-methyltransferase-like
comp43127_c0_seq1	256	-1.75633	5.82692e-05	No hit in NR database
comp10007_c0_seq2	756	-1.24563	1.28029e-11	No hit in NR database
comp20392_c0_seq2	400	-3.10362	5.76696e-36	hypothetical protein TREMEDRAFT_33396, partial
comp25681_c0_seq1	2274	-1.47394	1.53356e-23	PREDICTED: BTB/POZ domain-containing protein NPY2
comp5811_c0_seq1	904	-1.05138	7.80145e-119	extensin like protein
comp6228_c0_seq1	2140	-1.55159	1.47859e-256	predicted protein
comp25520_c0_seq1	1123	-1.46853	5.52051e-44	unnamed protein product
comp15031_c0_seq2	1961	-2.1683	7.80135e-32	UDP-glucosyltransferase, putative
comp24337_c0_seq1	2078	-1.11364	1.1213e-111	30S ribosomal protein S5, putative
comp23394_c0_seq1	1114	-1.42492	3.26386e-277	unknown
Contig60	2807	-1.11489	6.3258e-14	TRANSPARENT TESTA 12 protein, putative
comp11329_c0_seq2	2177	-1.76607	3.17071e-54	predicted protein
comp22605_c0_seq98	3330	-2.17251	8.51884e-232	PREDICTED: sulfate transporter 1.3
comp5586_c0_seq1	964	-2.59406	2.94679e-28	unknown
comp6678_c0_seq1	2666	-3.53556	0	conserved hypothetical protein
comp6863_c0_seq1	876	-1.49654	8.63072e-11	gi|22636|emb|CAA47345.1| 70 kDa heat shock protein
comp18901_c0_seq3	2066	-1.03519	9.71744e-12	unnamed protein product
comp21292_c0_seq12	2106	-1.86498	2.92317e-25	predicted protein
comp23867_c0_seq1	941	-1.79781	3.91372e-220	PREDICTED: nascent polypeptide-associated complex subunit alpha-like protein 2-like
comp7351_c0_seq1	1781	-1.10396	2.18744e-10	predicted protein
comp5408_c0_seq1	2427	-1.70912	1.96602e-73	multicopper oxidase, putative
comp13521_c0_seq2	3103	-1.91845	1.01234e-58	PREDICTED: U-box domain-containing protein 35-like
comp6193_c0_seq1	1397	-1.32509	3.61886e-99	PREDICTED: sulfotransferase 16
comp10770_c0_seq1	2032	-2.06382	1.24379e-44	hypothetical protein VITISV_017346
comp28507_c0_seq1	908	-1.56462	4.76759e-08	PREDICTED: transcription factor TCP11-like
comp27585_c0_seq1	3009	-1.18243	1.73467e-26	nucleobase ascorbate transporter
comp13378_c0_seq2	1322	-1.26148	0	gi|3769681|gb|AAC97937.1| laminin receptor-like protein
comp15369_c0_seq2	2398	-1.55054	2.06751e-89	unnamed protein product
comp7269_c0_seq1	1999	-7.72334	8.58994e-91	unnamed protein product
comp12929_c0_seq2	1158	-1.12785	0	unknown
comp26762_c0_seq1	1198	-1.37802	8.58964e-25	PREDICTED: uncharacterized protein LOC100794951
comp20532_c1_seq1	1623	-1.18614	0	PREDICTED: elongation factor 1-gamma-like
comp11405_c0_seq1	2929	-1.16303	5.65959e-40	predicted protein
comp24016_c0_seq1	2063	-1.21193	2.17548e-158	Ras-GTPase-activating protein-binding protein, putative
comp16971_c0_seq1	1867	-1.66117	1.21384e-18	PREDICTED: DEAD-box ATP-dependent RNA helicase 47, mitochondrial
comp28084_c0_seq1	1214	-1.06731	4.11499e-08	PREDICTED: GEM-like protein 1-like
comp7072_c0_seq2	1232	-2.08562	4.90192e-84	hypothetical protein VITISV_041592
comp23244_c0_seq1	973	-1.29258	2.95613e-205	No hit in NR database
comp6537_c0_seq1	2063	-1.2788	1.34371e-24	beta-glucosidase, putative
comp13314_c0_seq1	981	-1.23678	4.94196e-219	40S ribosomal protein S9, putative
comp6330_c0_seq2	1486	-1.36376	2.78915e-10	hypothetical protein RCOM_0864030
comp26932_c0_seq1	760	-8.22342	1.85162e-61	unknown
comp19264_c0_seq1	1847	-1.42689	1.6807e-23	PREDICTED: uncharacterized protein LOC100787325
comp28438_c0_seq1	611	-2.76042	2.93955e-16	No hit in NR database
comp6009_c0_seq1	443	-1.36899	3.25185e-10	No hit in NR database
comp17106_c0_seq1	1092	-1.17887	2.9485e-117	60S ribosomal protein L22, putative
comp12441_c0_seq1	1869	-1.21386	1.04508e-133	unknown
comp24207_c0_seq1	4816	-1.09833	2.49618e-203	eukaryotic translation initiation factor 3 subunit, putative
comp5407_c0_seq1	1257	-4.22633	6.79075e-41	GDSL esterase/lipase
comp10474_c0_seq1	4244	-1.19054	2.27608e-22	polyribonucleotide nucleotidyltransferase, putative
comp28499_c0_seq1	581	-1.38349	3.56262e-05	SAUR family protein
comp35676_c0_seq1	523	-1.1398	1.9406e-12	No hit in NR database
comp10611_c0_seq2	504	-1.30976	1.36913e-06	predicted protein
comp31048_c0_seq1	414	-2.04305	4.53614e-10	No hit in NR database
comp25840_c0_seq1	1625	-1.60103	1.72197e-80	PREDICTED: ribosome biogenesis protein WDR12 homolog
comp28371_c0_seq1	2833	-2.13601	5.5997e-44	PREDICTED: uncharacterized protein LOC100257655
comp23953_c0_seq1	1705	-1.10325	6.66466e-97	unnamed protein product
comp22458_c1_seq26	4425	-1.70564	3.44084e-203	PREDICTED: uncharacterized protein LOC100264192
comp29367_c0_seq1	631	-1.0091	0.000136464	No hit in NR database
comp28677_c0_seq1	1019	-5.66254	2.54911e-36	PREDICTED: polyneuridine-aldehyde esterase-like
comp12360_c0_seq1	2250	-1.07194	2.78542e-51	PREDICTED: allantoate deiminase, chloroplastic-like
comp24445_c0_seq1	2545	-1.72844	2.64684e-40	conserved hypothetical protein
comp18324_c0_seq1	4152	-1.10797	1.07206e-68	spliceosomal-like protein
comp11189_c0_seq2	1799	-1.1656	5.6965e-11	No hit in NR database
comp7215_c0_seq1	711	-1.09656	0.000171032	predicted protein
comp26781_c0_seq1	1282	-1.97078	2.84183e-50	exosome complex component RRP4
comp28072_c0_seq1	1683	-1.17902	2.7701e-14	predicted protein
comp20684_c0_seq2	1286	-2.25841	1.7774e-64	Corticosteroid 11-beta-dehydrogenase, putative
comp23610_c0_seq1	1029	-1.91599	3.94363e-88	lactoylglutathione lyase, putative
comp22666_c0_seq1	1765	-1.65599	5.12691e-20	PREDICTED: uncharacterized protein LOC100785597
comp16234_c0_seq2	1947	-1.68717	2.25889e-19	PREDICTED: RNA pseudourine synthase 4, mitochondrial
comp21981_c1_seq1	1636	-1.27279	2.32301e-48	PREDICTED: WD-40 repeat-containing protein MSI2
comp21279_c0_seq3	2433	-2.11171	7.63868e-76	ATP binding protein, putative
comp6651_c0_seq1	1627	-1.09137	4.91474e-20	PREDICTED: equilibrative nucleoside transporter 4-like
comp19041_c0_seq1	4066	-2.22669	1.32297e-72	PREDICTED: DNA topoisomerase 1-like
comp10955_c0_seq2	1208	-1.13563	9.81937e-13	unnamed protein product
comp13724_c0_seq1	2778	-1.22094	4.32546e-47	unnamed protein product
comp27261_c0_seq1	888	-1.45441	3.62322e-21	predicted protein
comp17551_c0_seq2	2072	-1.14326	1.00252e-12	PREDICTED: probable E3 ubiquitin-protein ligase HERC2-like
