# Supplementary material for: Genome-wide transcriptomic and phylogenetic analyses reveal distinct aluminum-tolerance mechanisms in the aluminum-accumulating species buckwheat (Fagopyrum tataricum)
Source: BMC Plant Biol. 2015 Jan 21;15:16. doi: 10.1186/s12870-014-0395-z (PMC4307214; doi:10.1186/s12870-014-0395-z)
Supplement: Additional file 6: Table S5. — Primers used for quantitative RT-PCR analysis. [file 12870_2014_395_MOESM6_ESM.xls]

## Sheet: Sheet1
Table S5. Primers used in this study
Primer Name	Sequence	Remark
SANDF	GACCCCCTTGCAGACAAAGCATTGGCA	Real-time RT-PCR of FtSAND
SANDR	TCTCGTTCTCAACGTCTTTTACCCACTGG	Real-time RT-PCR of FtSAND
ARL1F	GCCTGCAAAGTGACTCGAC	Real-time RT-PCR of FtARL1
ARL1R	TCGTATGGGAATGCAACTCGA	Real-time RT-PCR of FtARL1
ARL2F	TGCACCCCGATAACAGGAAC	Real-time RT-PCR of FtARL2
ARL2R	TGCAACATGGTCGGACTTCA	Real-time RT-PCR of FtARL2
ALOL1F	GCACTGGTGGTTCTGTTTGG	Real-time RT-PCR of FtALOL1
ALOL1R	TTTCGACCACCTGACCATCG	Real-time RT-PCR of FtALOL1
ALOL2F	TCATCACGGCGTTTCCTGAA	Real-time RT-PCR of FtALOL2
ALOL2R	CCATCGCATCCTGGACAAGA	Real-time RT-PCR of FtALOL2
FRDL3F	CTGCTTGTTGGACTTGGCTT	Real-time RT-PCR of FtFRDL3
FRDL3R	TCCGAAATTGACACCGTCCA	Real-time RT-PCR of FtFRDL3
MATE1F	TGTCCTCCGTCTCATCAGCA	Real-time RT-PCR of FtMATE1
MATE1R	TGATGCTCCAAAGTTGATGCC	Real-time RT-PCR of FtMATE1
STAR2F	ATGAAGAGGCTCCGAGATGA	Real-time RT-PCR of FtSTAR2
STAR2R	CTATCACTAGCGCCCGTTTC	Real-time RT-PCR of FtSTAR2
STOL1F	AAGGGCAAAAGACTTGGTGA	Real-time RT-PCR of FtSTOL1
STOL1R	TAGCAAGCGCAACTCTTTGA	Real-time RT-PCR of FtSTOL1
STOL2F	AGCCTTGCTGATCTTGATGC	Real-time RT-PCR of FtSTOL2
STOL2R	GCTCGTCCAATAGCAAAACC	Real-time RT-PCR of FtSTOL2
1F	TCGACCCGTACCATTCTCTC	These fourteen primer pairs were used to conduct real-time RT-PCR analyses of fourteen genes which displayed diverse expression profiles in the RNA-Seq data
1R	CATCGAAAGAGCAAACACGA
2F	GTGATCGCGGTGAGGTCTAT
2R	TCATGCCTCGGATGATGATA
3F	GCTCATGCTCTGGTTGAACA
3R	CCACGACTCTTTGCCTTCTC
4F	CACGCTTTCACGTTTCACAT
4R	TGTCCTAAGGGGAGCTCAGA
5F	CCCGTTGACAAGCCTAACAT
5R	TTTTCCGGGTCCATAACGTA
6F	TCGCTCAACTCAACATCGAC
6R	GACATGTTTGCTGGTTGGTG
7F	GCCTTGATGCTGCTGATGTA
7R	TGCCCAGTGTAAGGGACTTC
8F	CACAATATGCGAGCCAGCTA
8R	AGGCGTTGTCGAAAGTCCTA
9F	ATTGAAATCGTCGCTTTTGG
9R	GCCGGAAATTTCTTTCATCA
10F	TACCAGGGGACGAAGAACAC
10R	TGCTCTGGCTGTTGTAATCG
11F	AATCCCCCAATTTCTGTTCC
11R	GCATGGTTGAAGACCCATCT
12F	CGTGGAGTTAGCACTGGTGA
12R	CATAGCCTCGGCAATCAACT
13F	TGGAAATCGGAAACTCCTTG
13R	GAGATTGCTCCGACGAGAAG
14F	ACATCGACAGGATCCAAAGG
14R	TTGCAATGAAAACCATGGAA
